# Supplementary material for: The XTH Gene Family in Schima superba: Genome-Wide Identification, Expression Profiles, and Functional Interaction Network Analysis
Source: Front Plant Sci. 2022 Jun 16;13:911761. doi: 10.3389/fpls.2022.911761 (PMC9243642; doi:10.3389/fpls.2022.911761)
Supplement: Supplementary file 1 [file Data_Sheet_1.ZIP]

Archive with 12 entries (11 files):
- Supplementary/
- Supplementary/Supplementary Table 1.xlsx
- Supplementary/Supplementary Table 10.xlsx
- Supplementary/Supplementary Table 11.xlsx
- Supplementary/Supplementary Table 2.docx
- Supplementary/Supplementary Table 3.xlsx
- Supplementary/Supplementary Table 4.xlsx
- Supplementary/Supplementary Table 5.xlsx
- Supplementary/Supplementary Table 6.xlsx
- Supplementary/Supplementary Table 7.xlsx
- Supplementary/Supplementary Table 8.xlsx
- Supplementary/Supplementary Table 9.docx
