# Supplementary material for: The XTH Gene Family in Schima superba: Genome-Wide Identification, Expression Profiles, and Functional Interaction Network Analysis
Source: Front Plant Sci. 2022 Jun 16;13:911761. doi: 10.3389/fpls.2022.911761 (PMC9243642; doi:10.3389/fpls.2022.911761)
Supplement: Supplementary file 1 [file Data_Sheet_1.ZIP › Supplementary/Supplementary Table 1.xlsx]

## Sheet: Sheet1
Supplementary Table 1 Primers of SsuXTHs for tissue-specific expression analysis
Genes	Primers
SsuACT-F	CTTGCTGGCCGTGATCTAAC
SsuACT-R	CTTTTCGACTGAGGAGCTGC
SsuXTH01-F	TACCCAAAGCTCCAACCCAT
SsuXTH01-R	ACAAGTTGTGGGTCCTGGAA
SsuXTH02-F	AGACTGACTGGACACAAGCA
SsuXTH02-R	ATCTGTTGGTGTCGTTGCAG
SsuXTH03-F	GCTGATAACTGGGCGACAAG
SsuXTH03-R	ACCCACTTCATCTGACCCTG
SsuXTH04-F	ATCATCCGACGACAAAAGCG
SsuXTH04-R	TGTCTGAAACCTCCATCGCT
SsuXTH05-F	CCACGCATTTGGTTCAGACT
SsuXTH05-R	GCCAGCAGAGTCACCTTCTA
SsuXTH06-F	CCTCTTCAACCTCGACACCT
SsuXTH06-R	AGTCAGAAGCCCACCATTGT
SsuXTH07-F	GAACTGGCAACCGTGAGATG
SsuXTH07-R	CTCTCGTCGCCCAGTTATCT
SsuXTH08-F	GGGAAAGGGAATAGGGAGCA
SsuXTH08-R	CCCAATCATCAGCGTTCCAG
SsuXTH09-F	ATACTCGAGCCTCTGGAACG
SsuXTH09-R	CAGGGTCGAGGTCTTGGAAT
SsuXTH10-F	CATGCTTCCTATTGGCCACC
SsuXTH10-R	GGCACCAAAATACCCGGATC
SsuXTH11-F	AAAAGCACCGTTTACAGCGT
SsuXTH11-R	TCGTTGCCTACACTCTGGAG
SsuXTH12-F	CATCAAGTTGCAGCCTGGTT
SsuXTH12-R	CATCGCCACTTCCACTGATG
SsuXTH13-F	ACCCAAAGAACCAACCCATG
SsuXTH13-R	CTGCACCCATTTCAACCTCC
SsuXTH14-F	ACCCAAAGAACCAACCCATG
SsuXTH14-R	TGCACCCATTTCAATCTCCC
SsuXTH18-F	CATCGCCACCTTCACATAGC
SsuXTH18-R	AGTCTGTCTTGATGAGCCCC
SsuXTH19-F	GGTAATTTGAGTGGCGACCC
SsuXTH19-R	GGCTCCAATCGGTCTTTACG
SsuXTH20-F	CTTCTGCTGCGTTTCACACT
SsuXTH20-R	GCTGGTTGAGACTCGTTTGG
SsuXTH21-F	AAACTTGGTGGTTGCAGAGC
SsuXTH21-R	TCGGGGATGAAGGTATGGTC
SsuXTH22-F	ATGGAACGGAGATAGCTGGG
SsuXTH22-R	CTGCTCTCCATTCCACCAGA
SsuXTH23-F	ATGGGGTGATCAAAGAGCCA
SsuXTH23-R	AGTAACAGTGCCAGCAGAGT
SsuXTH24-F	CGGTATCGTCGTGGCATTTT
SsuXTH24-R	CGATGAAACTCCTTGGCTGG
SsuXTH25-F	TGGAACCGTCACAGCCTATT
SsuXTH25-R	CAGGGGTGGAATTGCTGTTC
SsuXTH26-F	TTCTTGTTTTGGCGTCTGGG
SsuXTH26-R	ATGCAACAACAACACCAGCT
SsuXTH27-F	TACTCCCTCCTCTGGAACCA
SsuXTH27-R	GGCACTCACAGGCATCAATT
SsuXTH28-F	GCCTTCCACACCTACTCAGT
SsuXTH28-R	CCTTGTGTTGCCCAGCTATC
SsuXTH29-F	TCAAGCTTGTTCCTGGCAAC
SsuXTH29-R	AGGCAATTGTTGGGTCGAAC
SsuXTH30-F	CGACCCAATCCAACAACTCC
SsuXTH30-R	GGCATAATCACGCACTCAGG
SsuXTH31-F	TCCCATCCAAGCCAATGTCT
SsuXTH31-R	GGTCGGGTGTGATTCCAGTA
SsuXYH32-F	CATGTGGGTCTATGGGTCCA
SsuXTH32-R	GTTGGCTCAGACCGCTTAAG
SsuXTH33-F	TGGTGGCAAAGACAAGGTTG
SsuXTH33-R	CCTCCTCTGTGCCCATGTTA
SsuXTH34-F	TGCCTCCAAGAGCCAATACT
SsuXTH34-R	GTACTGTGTACGGCTGTCCT
