# Supplementary material for: The XTH Gene Family in Schima superba: Genome-Wide Identification, Expression Profiles, and Functional Interaction Network Analysis
Source: Front Plant Sci. 2022 Jun 16;13:911761. doi: 10.3389/fpls.2022.911761 (PMC9243642; doi:10.3389/fpls.2022.911761)
Supplement: Supplementary file 1 [file Data_Sheet_1.ZIP › Supplementary/Supplementary Table 10.xlsx]

## Sheet: Sheet1
Supplementary Table 10 Response of 14 SsuXTHs to Wood Fiber Development
Gene Name	FPKM			S2vsS1		S2vsS3		S1vsS3
	S1	S2	S3	log2	padj	log2	padj	log2	padj
				FoldChange		FoldChange		FoldChange
SsuXTH01	2.2	15.28	11.59	2.8	0	0.4	0.21	-2.4	0
SsuXTH04	4.94	0.37	7.48	-3.75	0.02	-4.33	0	-0.61	0.83
SsuXTH05	9.56	0.7	13.61	-3.78	0	-4.28	0	-0.52	0.82
SsuXTH10	29.47	22.89	14.24	-0.37	0.01	0.68	0	1.04	0
SsuXTH11	110.63	45.67	98.57	-1.28	0	-1.11	0	0.16	0.82
SsuXTH15	0.18	2.45	0.17	3.75	0	3.86	0	0.1	0.97
SsuXTH16	4.04	28.9	10.56	2.83	0	1.45	0	-1.39	0
SsuXTH17	8.18	42.17	14.68	2.36	0	1.52	0	-0.85	0
SsuXTH23	500.76	835.51	2051.2	0.73	0.05	-1.3	0	-2.04	0
SsuXTH24	2.57	1.41	3.95	-0.87	0.06	-1.49	0	-0.63	0.38
SsuXTH26	3.61	4.68	2.18	0.37	0.39	1.1	0.02	0.72	0.33
SsuXTH31	127.55	85.73	58.03	-0.57	0	0.56	0.04	1.13	0
SsuXTH32	4.77	7.32	10.86	0.62	0.06	-0.57	0.08	-1.19	0
SsuXTH33	2.53	2.66	0.68	0.07	0.91	1.97	0	1.89	0
The identification standard of differential genes is |log2FoldChange|>0.0 and padj<0.05.
