# Supplementary material for: The XTH Gene Family in Schima superba: Genome-Wide Identification, Expression Profiles, and Functional Interaction Network Analysis
Source: Front Plant Sci. 2022 Jun 16;13:911761. doi: 10.3389/fpls.2022.911761 (PMC9243642; doi:10.3389/fpls.2022.911761)
Supplement: Supplementary file 1 [file Data_Sheet_1.ZIP › Supplementary/Supplementary Table 11.xlsx]

## Sheet: Sheet1
S1vsS3
Category	GOID	Description	pvalue	padj	Up	Up_Gene_id	Down	Down_Gene_id
BP	GO:0044262	cellular carbohydrate metabolic process	3.83e-05	0.017746	3	SsuXTH10/SsuXTH31/SsuXTH33	5	SsuXTH01/SsuXTH23/SsuXTH32/SsuXTH16/SsuXTH17
BP	GO:0005976	polysaccharide metabolic process	0.000313607	0.0725999	3	SsuXTH10/SsuXTH31/SsuXTH33	5	SsuXTH01/SsuXTH23/SsuXTH32/SsuXTH16/SsuXTH17
BP	GO:0006073	cellular glucan metabolic process	0.00131501	0.12177	3	SsuXTH10/SsuXTH31/SsuXTH33	5	SsuXTH01/SsuXTH23/SsuXTH32/SsuXTH16/SsuXTH17
BP	GO:0044042	glucan metabolic process	0.00131501	0.12177	3	SsuXTH10/SsuXTH31/SsuXTH33	5	SsuXTH01/SsuXTH23/SsuXTH32/SsuXTH16/SsuXTH17
BP	GO:0044264	cellular polysaccharide metabolic process	0.00131501	0.12177	3	SsuXTH10/SsuXTH31/SsuXTH33	5	SsuXTH01/SsuXTH23/SsuXTH32/SsuXTH16/SsuXTH17
CC	GO:0048046	apoplast	0.00158078	0.150068	3	SsuXTH10/SsuXTH31/SsuXTH33	5	SsuXTH01/SsuXTH23/SsuXTH32/SsuXTH16/SsuXTH17
CC	GO:0005576	extracellular region	0.00248045	0.150068	3	SsuXTH10/SsuXTH31/SsuXTH33	5	SsuXTH01/SsuXTH23/SsuXTH32/SsuXTH16/SsuXTH17
CC	GO:0005618	cell wall	0.0132518	0.400866	3	SsuXTH10/SsuXTH31/SsuXTH33	5	SsuXTH01/SsuXTH23/SsuXTH32/SsuXTH16/SsuXTH17
CC	GO:0030312	external encapsulating structure	0.0132518	0.400866	3	SsuXTH10/SsuXTH31/SsuXTH33	5	SsuXTH01/SsuXTH23/SsuXTH32/SsuXTH16/SsuXTH17
CC	GO:0071944	cell periphery	0.0233529	0.56514	3	SsuXTH10/SsuXTH31/SsuXTH33	5	SsuXTH01/SsuXTH23/SsuXTH32/SsuXTH16/SsuXTH17
MF	GO:0016758	transferase activity, transferring hexosyl groups	0.000213303	0.0115539	3	SsuXTH10/SsuXTH31/SsuXTH33	5	SsuXTH01/SsuXTH23/SsuXTH32/SsuXTH16/SsuXTH17
MF	GO:0004553	hydrolase activity, hydrolyzing O-glycosyl compounds	0.000553672	0.0232982	3	SsuXTH10/SsuXTH31/SsuXTH33	5	SsuXTH01/SsuXTH23/SsuXTH32/SsuXTH16/SsuXTH17
MF	GO:0016798	hydrolase activity, acting on glycosyl bonds	0.000580707	0.0232982	3	SsuXTH10/SsuXTH31/SsuXTH33	5	SsuXTH01/SsuXTH23/SsuXTH32/SsuXTH16/SsuXTH17
MF	GO:0046527	glucosyltransferase activity	0.000645182	0.0232982	3	SsuXTH10/SsuXTH31/SsuXTH33	5	SsuXTH01/SsuXTH23/SsuXTH32/SsuXTH16/SsuXTH17
MF	GO:0016757	transferase activity, transferring glycosyl groups	0.00122408	0.0331522	3	SsuXTH10/SsuXTH31/SsuXTH33	5	SsuXTH01/SsuXTH23/SsuXTH32/SsuXTH16/SsuXTH17
MF	GO:0016762	xyloglucan:xyloglucosyl transferase activity	0.00402282	0.0601003	3	SsuXTH10/SsuXTH31/SsuXTH33	5	SsuXTH01/SsuXTH23/SsuXTH32/SsuXTH16/SsuXTH17
S2vsS1
Category	GOID	Description	pvalue	padj	Up	Up_Gene_id	Down	Down_Gene_id
BP	GO:0044262	cellular carbohydrate metabolic process	0.000519669	0.271787	5	XTH01/SsuXTH15/SsuXTH16/SsuXTH17XTH23	5	SsuXTH04/SsuXTH05/SsuXTH10/SsuXTH11/SsuXTH31
BP	GO:0006073	cellular glucan metabolic process	0.0183446	0.662149	5	XTH01/SsuXTH15/SsuXTH16/SsuXTH17XTH23	5	SsuXTH04/SsuXTH05/SsuXTH10/SsuXTH11/SsuXTH31
BP	GO:0044042	glucan metabolic process	0.0183446	0.662149	5	XTH01/SsuXTH15/SsuXTH16/SsuXTH17XTH23	5	SsuXTH04/SsuXTH05/SsuXTH10/SsuXTH11/SsuXTH31
BP	GO:0044264	cellular polysaccharide metabolic process	0.0183446	0.662149	5	XTH01/SsuXTH15/SsuXTH16/SsuXTH17XTH23	5	SsuXTH04/SsuXTH05/SsuXTH10/SsuXTH11/SsuXTH31
BP	GO:0005976	polysaccharide metabolic process	0.0395452	0.738648	5	XTH01/SsuXTH15/SsuXTH16/SsuXTH17XTH23	5	SsuXTH04/SsuXTH05/SsuXTH10/SsuXTH11/SsuXTH31
CC	GO:0005618	cell wall	0.0493348	0.894556	5	XTH01/SsuXTH15/SsuXTH16/SsuXTH17XTH23	5	SsuXTH04/SsuXTH05/SsuXTH10/SsuXTH11/SsuXTH31
CC	GO:0030312	external encapsulating structure	0.0493348	0.894556	5	XTH01/SsuXTH15/SsuXTH16/SsuXTH17XTH23	5	SsuXTH04/SsuXTH05/SsuXTH10/SsuXTH11/SsuXTH31
CC	GO:0071944	cell periphery	0.0666333	0.896642	5	XTH01/SsuXTH15/SsuXTH16/SsuXTH17XTH23	5	SsuXTH04/SsuXTH05/SsuXTH10/SsuXTH11/SsuXTH31
CC	GO:0048046	apoplast	0.209626	0.99962	5	XTH01/SsuXTH15/SsuXTH16/SsuXTH17XTH23	5	SsuXTH04/SsuXTH05/SsuXTH10/SsuXTH11/SsuXTH31
CC	GO:0005576	extracellular region	0.324504	0.99962	5	XTH01/SsuXTH15/SsuXTH16/SsuXTH17XTH23	5	SsuXTH04/SsuXTH05/SsuXTH10/SsuXTH11/SsuXTH31
MF	GO:0004553	hydrolase activity, hydrolyzing O-glycosyl compounds	0.109107	0.453113	5	XTH01/SsuXTH15/SsuXTH16/SsuXTH17XTH23	5	SsuXTH04/SsuXTH05/SsuXTH10/SsuXTH11/SsuXTH31
MF	GO:0016798	hydrolase activity, acting on glycosyl bonds	0.134703	0.505852	5	XTH01/SsuXTH15/SsuXTH16/SsuXTH17XTH23	5	SsuXTH04/SsuXTH05/SsuXTH10/SsuXTH11/SsuXTH31
MF	GO:0016758	transferase activity, transferring hexosyl groups	0.143964	0.53494	5	XTH01/SsuXTH15/SsuXTH16/SsuXTH17XTH23	5	SsuXTH04/SsuXTH05/SsuXTH10/SsuXTH11/SsuXTH31
MF	GO:0016757	transferase activity, transferring glycosyl groups	0.224349	0.654506	5	XTH01/SsuXTH15/SsuXTH16/SsuXTH17XTH23	5	SsuXTH04/SsuXTH05/SsuXTH10/SsuXTH11/SsuXTH31
MF	GO:0016762	xyloglucan:xyloglucosyl transferase activity	0.265257	0.698515	5	XTH01/SsuXTH15/SsuXTH16/SsuXTH17XTH23	5	SsuXTH04/SsuXTH05/SsuXTH10/SsuXTH11/SsuXTH31
MF	GO:0046527	glucosyltransferase activity	0.00358239	0.252838	5	XTH01/SsuXTH15/SsuXTH16/SsuXTH17XTH23	5	SsuXTH04/SsuXTH05/SsuXTH10/SsuXTH11/SsuXTH31
S2vsS3
Category	GOID	Description	pvalue	padj	Up	Up_Gene_id	Down	Down_Gene_id
BP	GO:0044262	cellular carbohydrate metabolic process	0.000143603	0.0502318	7	SsuXTH10/SsuXTH15/SsuXTH16/SsuXTH17/SsuXTH26/SsuXTH31/SsuXTH33	5	SsuXTH04/SsuXTH05/SsuXTH11/SsuXTH23/SsuXTH24
BP	GO:0006073	cellular glucan metabolic process	0.00611433	0.453334	7	SsuXTH10/SsuXTH15/SsuXTH16/SsuXTH17/SsuXTH26/SsuXTH31/SsuXTH33	5	SsuXTH04/SsuXTH05/SsuXTH11/SsuXTH23/SsuXTH24
BP	GO:0044042	glucan metabolic process	0.00611433	0.453334	7	SsuXTH10/SsuXTH15/SsuXTH16/SsuXTH17/SsuXTH26/SsuXTH31/SsuXTH33	5	SsuXTH04/SsuXTH05/SsuXTH11/SsuXTH23/SsuXTH24
BP	GO:0044264	cellular polysaccharide metabolic process	0.00611433	0.453334	7	SsuXTH10/SsuXTH15/SsuXTH16/SsuXTH17/SsuXTH26/SsuXTH31/SsuXTH33	5	SsuXTH04/SsuXTH05/SsuXTH11/SsuXTH23/SsuXTH24
BP	GO:0005976	polysaccharide metabolic process	0.0157728	0.818606	7	SsuXTH10/SsuXTH15/SsuXTH16/SsuXTH17/SsuXTH26/SsuXTH31/SsuXTH33	5	SsuXTH04/SsuXTH05/SsuXTH11/SsuXTH23/SsuXTH24
CC	GO:0071944	cell periphery	0.000717816	0.0426272	7	SsuXTH10/SsuXTH15/SsuXTH16/SsuXTH17/SsuXTH26/SsuXTH31/SsuXTH33	5	SsuXTH04/SsuXTH05/SsuXTH11/SsuXTH23/SsuXTH24
CC	GO:0005618	cell wall	0.00099133	0.0426272	7	SsuXTH10/SsuXTH15/SsuXTH16/SsuXTH17/SsuXTH26/SsuXTH31/SsuXTH33	5	SsuXTH04/SsuXTH05/SsuXTH11/SsuXTH23/SsuXTH24
CC	GO:0030312	external encapsulating structure	0.00099133	0.0426272	7	SsuXTH10/SsuXTH15/SsuXTH16/SsuXTH17/SsuXTH26/SsuXTH31/SsuXTH33	5	SsuXTH04/SsuXTH05/SsuXTH11/SsuXTH23/SsuXTH24
CC	GO:0048046	apoplast	0.00398355	0.12847	7	SsuXTH10/SsuXTH15/SsuXTH16/SsuXTH17/SsuXTH26/SsuXTH31/SsuXTH33	5	SsuXTH04/SsuXTH05/SsuXTH11/SsuXTH23/SsuXTH24
CC	GO:0005576	extracellular region	0.016597	0.428201	7	SsuXTH10/SsuXTH15/SsuXTH16/SsuXTH17/SsuXTH26/SsuXTH31/SsuXTH33	5	SsuXTH04/SsuXTH05/SsuXTH11/SsuXTH23/SsuXTH24
MF	GO:0016758	transferase activity, transferring hexosyl groups	0.000189486	0.0111165	7	SsuXTH10/SsuXTH15/SsuXTH16/SsuXTH17/SsuXTH26/SsuXTH31/SsuXTH33	5	SsuXTH04/SsuXTH05/SsuXTH11/SsuXTH23/SsuXTH24
MF	GO:0016757	transferase activity, transferring glycosyl groups	0.000277308	0.0139446	7	SsuXTH10/SsuXTH15/SsuXTH16/SsuXTH17/SsuXTH26/SsuXTH31/SsuXTH33	5	SsuXTH04/SsuXTH05/SsuXTH11/SsuXTH23/SsuXTH24
MF	GO:0016798	hydrolase activity, acting on glycosyl bonds	0.000328929	0.0144729	7	SsuXTH10/SsuXTH15/SsuXTH16/SsuXTH17/SsuXTH26/SsuXTH31/SsuXTH33	5	SsuXTH04/SsuXTH05/SsuXTH11/SsuXTH23/SsuXTH24
MF	GO:0046527	glucosyltransferase activity	0.000379126	0.014828	7	SsuXTH10/SsuXTH15/SsuXTH16/SsuXTH17/SsuXTH26/SsuXTH31/SsuXTH33	5	SsuXTH04/SsuXTH05/SsuXTH11/SsuXTH23/SsuXTH24
MF	GO:0004553	hydrolase activity, hydrolyzing O-glycosyl compounds	0.00126701	0.0371657	7	SsuXTH10/SsuXTH15/SsuXTH16/SsuXTH17/SsuXTH26/SsuXTH31/SsuXTH33	5	SsuXTH04/SsuXTH05/SsuXTH11/SsuXTH23/SsuXTH24
MF	GO:0016762	xyloglucan:xyloglucosyl transferase activity	0.00911206	0.145793	7	SsuXTH10/SsuXTH15/SsuXTH16/SsuXTH17/SsuXTH26/SsuXTH31/SsuXTH33	5	SsuXTH04/SsuXTH05/SsuXTH11/SsuXTH23/SsuXTH24
