# Supplementary material for: The XTH Gene Family in Schima superba: Genome-Wide Identification, Expression Profiles, and Functional Interaction Network Analysis
Source: Front Plant Sci. 2022 Jun 16;13:911761. doi: 10.3389/fpls.2022.911761 (PMC9243642; doi:10.3389/fpls.2022.911761)
Supplement: Supplementary file 1 [file Data_Sheet_1.ZIP › Supplementary/Supplementary Table 3.xlsx]

## Sheet: Sheet1
Supplementary Table 3 XTH gene family in Arabidopsis and four woody plants
A. thaliana	S. superba		C. sinensis	E. grandis	P. trichocarpa
AT1G10550.1_Atha	Ssu01G00654.1	SsuXTH01	TEA001468.1_Csin	XP_010023598.1_Egr	POPTR_0001s01870.1_Ptri
AT1G11545.1_Atha	Ssu01G01329.1	SsuXTH02	TEA002080.1_Csin	XP_010026021.1_Egr	POPTR_0001s12640.1_Ptri
AT1G14720.1_Atha	Ssu01G01739.1	SsuXTH03	TEA003513.1_Csin	XP_010028049.1_Egr	POPTR_0002s06120.1_Ptri
AT1G32170.1_Atha	Ssu02G00632.1	SsuXTH04	TEA003764.1_Csin	XP_010031407.1_Egr	POPTR_0002s06130.1_Ptri
AT1G65310.2_Atha	Ssu02G01774.1	SsuXTH05	TEA003768.1_Csin	XP_010032777.1_Egr	POPTR_0002s23730.1_Ptri
AT2G01850.1_Atha	Ssu03G00596.1	SsuXTH06	TEA004617.1_Csin	XP_010035630.1_Egr	POPTR_0002s24570.1_Ptri
AT2G06850.1_Atha	Ssu03G00843.1	SsuXTH07	TEA006561.1_Csin	XP_010039133.1_Egr	POPTR_0003s09590.1_Ptri
AT2G14620.1_Atha	Ssu03G01191.1	SsuXTH08	TEA007185.1_Csin	XP_010039803.1_Egr	POPTR_0004s02030.1_Ptri
AT2G18800.1_Atha	Ssu04G00009.1	SsuXTH09	TEA007187.1_Csin	XP_010042670.1_Egr	POPTR_0005s00900.1_Ptri
AT2G36870.1_Atha	Ssu04G01067.1	SsuXTH10	TEA008094.1_Csin	XP_010043929.1_Egr	POPTR_0005s22300.1_Ptri
AT3G23730.1_Atha	Ssu05G01413.1	SsuXTH11	TEA009987.1_Csin	XP_010044645.1_Egr	POPTR_0006s07060.1_Ptri
AT3G25050.1_Atha	Ssu06G01392.1	SsuXTH12	TEA012314.1_Csin	XP_010045311.1_Egr	POPTR_0006s12480.1_Ptri
AT3G44990.1_Atha	Ssu07G01449.1	SsuXTH13	TEA013024.1_Csin	XP_010046990.1_Egr	POPTR_0006s16380.1_Ptri
AT3G48580.1_Atha	Ssu07G01450.1	SsuXTH14	TEA013222.1_Csin	XP_010046991.1_Egr	POPTR_0006s18550.1_Ptri
AT4G03210.1_Atha	Ssu07G01453.1	SsuXTH15	TEA015891.1_Csin	XP_010046992.1_Egr	POPTR_0006s18560.1_Ptri
AT4G13080.1_Atha	Ssu07G01454.1	SsuXTH16	TEA016040.1_Csin	XP_010046995.1_Egr	POPTR_0007s14570.1_Ptri
AT4G13090.1_Atha	Ssu07G01455.1	SsuXTH17	TEA017941.1_Csin	XP_010046996.1_Egr	POPTR_0008s13780.1_Ptri
AT4G14130.1_Atha	Ssu07G01458.1	SsuXTH18	TEA019643.1_Csin	XP_010046997.1_Egr	POPTR_0009s01210.1_Ptri
AT4G18990.1_Atha	Ssu07G01586.1	SsuXTH19	TEA020211.1_Csin	XP_010046998.1_Egr	POPTR_0009s08710.1_Ptri
AT4G25810.1_Atha	Ssu08G00639.1	SsuXTH20	TEA021045.1_Csin	XP_010046999.1_Egr	POPTR_0010s11280.1_Ptri
AT4G25820.1_Atha	Ssu08G01332.1	SsuXTH21	TEA021989.1_Csin	XP_010047000.1_Egr	POPTR_0011s00450.1_Ptri
AT4G28850.1_Atha	Ssu09G00743.1	SsuXTH22	TEA023101.1_Csin	XP_010047002.1_Egr	POPTR_0011s02980.1_Ptri
AT4G30270.1_Atha	Ssu09G00806.1	SsuXTH23	TEA026209.1_Csin	XP_010047926.1_Egr	POPTR_0011s02990.1_Ptri
AT4G30280.1_Atha	Ssu10G00659.1	SsuXTH24	TEA026407.1_Csin	XP_010048560.1_Egr	POPTR_0013s00710.1_Ptri
AT4G30290.1_Atha	Ssu10G01605.1	SsuXTH25	TEA026817.1_Csin	XP_010049656.1_Egr	POPTR_0013s14860.1_Ptri
AT4G37800.1_Atha	Ssu11G01039.1	SsuXTH26	TEA026884.1_Csin	XP_010050769.1_Egr	POPTR_0014s11030.1_Ptri
AT5G13870.3_Atha	Ssu13G00967.1	SsuXTH27	TEA026885.1_Csin	XP_010052819.1_Egr	POPTR_0014s13640.1_Ptri
AT5G48070.1_Atha	Ssu13G01252.1	SsuXTH28	TEA028222.1_Csin	XP_010053241.1_Egr	POPTR_0014s14310.1_Ptri
AT5G57530.1_Atha	Ssu13G01253.1	SsuXTH29	TEA029839.1_Csin	XP_010053252.1_Egr	POPTR_0014s15090.1_Ptri
AT5G57540.1_Atha	Ssu14G00605.1	SsuXTH30	TEA031180.1_Csin	XP_010053265.1_Egr	POPTR_0016s10740.1_Ptri
AT5G57550.1_Atha	Ssu14G01417.1	SsuXTH31	TEA031623.1_Csin	XP_010053644.1_Egr	POPTR_0018s09120.1_Ptri
AT5G57560.1_Atha	Ssu15G01194.1	SsuXTH32	TEA031639.1_Csin	XP_010055251.1_Egr	POPTR_0018s10290.1_Ptri
AT5G65730.1_Atha	Ssu17G00396.1	SsuXTH33	TEA031643.1_Csin	XP_010065849.1_Egr	POPTR_0018s10300.1_Ptri
	Ssu18G01049.1	SsuXTH34	TEA032647.1_Csin	XP_010065854.1_Egr	POPTR_0018s10320.1_Ptri
				XP_010066388.1_Egr	POPTR_0018s10330.1_Ptri
				XP_010066550.1_Egr	POPTR_0019s14590.1_Ptri
				XP_010069501.1_Egr	POPTR_1065s00210.1_Ptri
				XP_010069639.1_Egr	POPTR_1795s00200.1_Ptri
