# Supplementary material for: The XTH Gene Family in Schima superba: Genome-Wide Identification, Expression Profiles, and Functional Interaction Network Analysis
Source: Front Plant Sci. 2022 Jun 16;13:911761. doi: 10.3389/fpls.2022.911761 (PMC9243642; doi:10.3389/fpls.2022.911761)
Supplement: Supplementary file 1 [file Data_Sheet_1.ZIP › Supplementary/Supplementary Table 4.xlsx]

## Sheet: physicochemical properties
			Supplementary Table 4 Analysis of the physicochemical properties of XTH gene family in five plants
			Gene Names	Length	MW (D)	PI	Instability index	Aliphatic index	GRAVY	subcellular localization
			SsuXTH01	290	33028.2	6.23	38.29	70.59	-0.332	Cell wall
			SsuXTH02	250	28309.5	9.17	58.52	54.96	-0.928	Extracell
			SsuXTH03	291	33327.4	7.69	39.22	64.4	-0.428	Cell wall
			SsuXTH04	343	39498.5	8.96	47.56	65.98	-0.532	Cell wall
			SsuXTH05	314	36429.3	6.44	33.14	80.06	-0.341	Cell wall
			SsuXTH06	331	37791.6	8.41	34.53	63.93	-0.459	Cell wall. Cytoplasm.
			SsuXTH07	299	34637.6	4.71	33.37	59.33	-0.46	Cell wall
			SsuXTH08	295	33060.2	8.59	41.73	68.44	-0.296	Cell wall. Cytoplasm.
			SsuXTH09	274	32060	7.6	36.53	57.63	-0.651	Cell wall. Cytoplasm.
			SsuXTH10	295	34160.9	9.26	56.31	61.53	-0.416	Cell wall
			SsuXTH11	293	33603	9.27	44.12	64.88	-0.406	Cell wall. Cytoplasm.
			SsuXTH12	294	33829.4	9.36	49.48	62.07	-0.36	Cell wall.
			SsuXTH13	192	21538.7	8.88	54.27	43.28	-0.699	Cell wall.
			SsuXTH14	299	32988.5	5.92	45.15	63.95	-0.36	Cell wall. Cytoplasm.
			SsuXTH15	291	32461.2	6.29	40.75	67.04	-0.344	Cell wall. Cytoplasm.
			SsuXTH16	303	33347.9	5.92	46.84	64.39	-0.358	Cell wall. Cytoplasm.
			SsuXTH17	295	32924.7	6.3	39.36	67.76	-0.382	Cell wall. Cytoplasm.
			SsuXTH18	183	21135.1	9.36	32.5	57.1	-0.539	Extracell.
			SsuXTH19	261	28874.3	5.64	34.86	72.87	-0.254	Cell wall. Cytoplasm.
			SsuXTH20	276	31185.8	5.64	38.75	70.62	-0.335	Extracell.
			SsuXTH21	292	33267.4	7.67	43.4	65.14	-0.478	Cell wall.
			SsuXTH22	138	16108.3	8.72	50.48	51.59	-0.57	Extracell.
			SsuXTH23	367	41308.2	9.22	54.87	70.11	-0.292	Cell wall. Cytoplasm.
			SsuXTH24	353	40403.6	8.15	40.33	69.66	-0.402	Cell wall.
			SsuXTH25	291	33515.7	7.63	37.41	61	-0.423	Cell wall.
			SsuXTH26	330	37867.6	6.12	47.99	71.48	-0.408	Cell wall.
			SsuXTH27	300	34222.5	6.04	40.23	71.77	-0.319	Cell wall.
			SsuXTH28	289	32778.1	6.98	41.32	69.52	-0.309	Cell wall. Cytoplasm.
			SsuXTH29	297	33792.3	7.62	40.38	73.54	-0.279	Cell wall. Cytoplasm.
			SsuXTH30	362	41290.8	9.1	44.08	70.91	-0.315	Cell wall.
			SsuXTH31	330	37524	6.41	47.95	68.52	-0.527	Cell wall.
			SsuXTH32	291	32739.5	5.17	48.48	62.34	-0.452	Cell wall.
			SsuXTH33	300	34772.5	8.24	32.27	74.4	-0.324	Cell wall.
			SsuXTH34	294	33607	7.66	36.52	71.29	-0.329	Cell wall.
			AT1G10550.1_Atha	310	34644.1	9.09	38.3	67.29	-0.318	Cell wall.
			AT1G11545.1_Atha	305	35564.8	5.19	38.3	55.64	-0.538	Cell wall.
			AT1G14720.1_Atha	332	38252.3	7.72	43.77	76.9	-0.383	Cell wall.
			AT1G32170.1_Atha	343	39888	6.41	51.86	69.39	-0.534	Cell wall.
			AT1G65310.2_Atha	304	34626.2	8.84	36.05	64.14	-0.452	Cell wall.
			AT2G01850.1_Atha	333	38415.1	6.56	49.19	67.3	-0.52	Cell wall.
			AT2G06850.1_Atha	296	34291.1	9.03	40.8	64.29	-0.405	Cell wall. Cytoplasm.
			AT2G14620.1_Atha	299	34687.2	8.24	42.45	75.59	-0.412	Cell wall.
			AT2G18800.1_Atha	305	34145.5	8.22	37.25	71.84	-0.341	Cell wall.
			AT2G36870.1_Atha	299	34482.2	9.53	39.23	65.92	-0.468	Cell wall.
			AT3G23730.1_Atha	291	33146.7	9.31	35.47	64.98	-0.384	Cell wall. Cytoplasm.
			AT3G25050.1_Atha	290	33259	5.99	37.2	63.45	-0.536	Cell wall.
			AT3G44990.1_Atha	293	33540.7	9.03	47.69	61.57	-0.595	Cell wall.
			AT3G48580.1_Atha	277	31939.3	8.76	33.34	68.92	-0.488	Cell wall.
			AT4G03210.1_Atha	290	33141.4	5.09	30.79	72.21	-0.291	Cell wall.
			AT4G13080.1_Atha	295	33620.6	8.47	23.24	64.68	-0.551	Cell wall.
			AT4G13090.1_Atha	292	33524.7	9.22	27.07	59.04	-0.572	Cell wall.
			AT4G14130.1_Atha	289	32687.1	9.29	33.04	68.51	-0.325	Cell wall. Cytoplasm.
			AT4G18990.1_Atha	357	41214.8	8.39	41.62	72.58	-0.41	Cell wall.
			AT4G25810.1_Atha	286	32063.9	5.05	31.4	66.5	-0.381	Cell wall. Cytoplasm.
			AT4G25820.1_Atha	287	32740.2	8.62	25.01	65.26	-0.343	Cell wall. Cytoplasm.
			AT4G28850.1_Atha	292	32923.6	9.48	26.22	67.5	-0.311	Cell wall.
			AT4G30270.1_Atha	269	30755.7	8.36	32.24	63.46	-0.493	Cell wall.
			AT4G30280.1_Atha	282	32072.2	8.79	34.26	58.4	-0.482	Cell wall.
			AT4G30290.1_Atha	277	31562.7	8.94	30.26	59.82	-0.499	Cell wall.
			AT4G37800.1_Atha	293	33681	7	50.48	65.87	-0.437	Cell wall.
			AT5G13870.3_Atha	293	33949.4	8.93	42.22	65.49	-0.462	Cell wall. Cytoplasm.
			AT5G48070.1_Atha	282	32436.8	8.77	28.57	64.29	-0.395	Cell wall.
			AT5G57530.1_Atha	285	32190.4	5.73	29.02	72.21	-0.234	Cell wall. Cytoplasm.
			AT5G57540.1_Atha	284	32175.4	5.24	24.49	73.13	-0.248	Cell wall. Cytoplasm.
			AT5G57550.1_Atha	284	32572.8	8.25	35.96	64.19	-0.461	Cell wall. Cytoplasm.
			AT5G57560.1_Atha	284	32093.2	8.76	31.8	64.58	-0.489	Cell wall. Cytoplasm.
			AT5G65730.1_Atha	292	33692.2	6.65	56.4	65.14	-0.408	Cell wall.
			TEA001468.1_Csin	331	38274.7	9.38	52.88	64.26	-0.28	Cell wall.
			TEA002080.1_Csin	476	54048	7.27	41.84	72.52	-0.326	Cell wall. Cytoplasm.
			TEA003513.1_Csin	293	33372.6	6.23	38.72	69.25	-0.355	Cell wall.
			TEA003764.1_Csin	298	32980.6	5.38	43.86	67.45	-0.332	Cell wall. Cytoplasm.
			TEA003768.1_Csin	289	32271.9	5.92	41.26	67.82	-0.373	Cell wall. Cytoplasm.
			TEA004617.1_Csin	303	34063	8.55	36.63	69.87	-0.335	Cell wall. Cytoplasm.
			TEA006561.1_Csin	331	37822.8	8.74	31.95	60.42	-0.496	Cell wall. Cytoplasm.
			TEA007185.1_Csin	267	30275	4.85	40.9	72.06	-0.455	Extracell.
			TEA007187.1_Csin	616	68938.4	4.9	49.25	101.33	0.18	Cell wall. Cytoplasm.
			TEA008094.1_Csin	299	34895.8	4.76	34.03	58.06	-0.543	Cell wall.
			TEA009987.1_Csin	458	51514.4	7.14	43.86	66.03	-0.61	Extracell.
			TEA012314.1_Csin	283	31795.5	5.22	35.23	70.28	-0.345	Cell wall. Cytoplasm.
			TEA013024.1_Csin	294	33802.4	9.39	49.24	64.39	-0.343	Cell wall.
			TEA013222.1_Csin	322	36567.7	5.14	43.76	65.4	-0.476	Cell wall. Cytoplasm.
			TEA015891.1_Csin	342	39142.1	7.04	34.37	64.42	-0.432	Cell wall. Cytoplasm.
			TEA016040.1_Csin	287	32865.2	7.65	34.25	72.37	-0.311	Cell wall.
			TEA017941.1_Csin	302	34982.6	6.83	32.42	74.87	-0.351	Cell wall.
			TEA019643.1_Csin	284	32545.8	8.45	40.6	63.84	-0.366	Cell wall. Cytoplasm.
			TEA020211.1_Csin	508	57782.8	9.64	51.6	76.2	-0.468	Cell wall.
			TEA021045.1_Csin	293	32544.3	6.29	41.72	70.58	-0.338	Cell wall. Cytoplasm.
			TEA021989.1_Csin	291	32902.8	6.37	43.66	64.36	-0.496	Cell wall.
			TEA023101.1_Csin	341	39230.3	8.76	42.32	68.91	-0.528	Cell wall.
			TEA026209.1_Csin	329	37366	6.31	42.19	71.4	-0.501	Cell wall.
			TEA026407.1_Csin	291	33400.5	8.51	38.34	62.06	-0.408	Extracell.
			TEA026817.1_Csin	400	44505.6	9.16	47.22	64.9	-0.384	Cell wall. Cytoplasm.
			TEA026884.1_Csin	559	63710.9	5.11	35.33	89.12	-0.364	Nucleus.
			TEA026885.1_Csin	178	20271.7	8.54	38.8	56.97	-0.551	Extracell.
			TEA028222.1_Csin	298	34590.1	6.08	30.39	76.54	-0.403	Cell wall.
			TEA029839.1_Csin	333	37996.9	8.74	32.97	60.06	-0.498	Cell wall. Cytoplasm.
			TEA031180.1_Csin	283	31905.3	6.52	23.33	77.24	-0.179	Cell wall.
			TEA031623.1_Csin	267	29664.9	5.43	40.23	65.77	-0.408	Cell wall.
			TEA031639.1_Csin	293	32561.4	6.81	42.53	71.23	-0.327	Cell wall. Cytoplasm.
			TEA031643.1_Csin	289	32179.8	5.6	41.61	66.51	-0.327	Cell wall. Cytoplasm.
			TEA032647.1_Csin	311	35276.8	6.03	47.27	75.85	-0.182	Extracell.
			POPTR_0001s01870.1_Ptri	336	39065.2	8.91	54	60.09	-0.518	Cell wall.
			POPTR_0001s12640.1_Ptri	293	34049.5	8.16	43.12	64.54	-0.443	Cell wall. Cytoplasm.
			POPTR_0002s06120.1_Ptri	367	41626	9.22	42.93	74.93	-0.357	Cell wall. Cytoplasm.
			POPTR_0002s06130.1_Ptri	294	33385.8	9.16	48.58	73.03	-0.32	Cell wall. Cytoplasm.
			POPTR_0002s23730.1_Ptri	288	32989.3	9.16	44.01	67.74	-0.301	Cell wall. Cytoplasm.
			POPTR_0002s24570.1_Ptri	272	31227.5	6.59	32.14	55.22	-0.776	Cell wall.
			POPTR_0003s09590.1_Ptri	348	40421.7	8.7	55.83	61.98	-0.516	Cell wall.
			POPTR_0004s02030.1_Ptri	293	34115	4.72	36.83	56.28	-0.569	Cell wall.
			POPTR_0005s00900.1_Ptri	267	30444.9	4.47	38.75	62.88	-0.453	Cell wall. Cytoplasm.
			POPTR_0005s22300.1_Ptri	294	33142.4	8.84	51.7	68.67	-0.345	Cell wall. Cytoplasm.
			POPTR_0006s07060.1_Ptri	285	31800.7	8.19	31.02	59.93	-0.342	Cell wall. Cytoplasm.
			POPTR_0006s12480.1_Ptri	294	33941.5	9.53	48.25	62.07	-0.414	Cell wall.
			POPTR_0006s16380.1_Ptri	291	33147.3	9.14	34.01	65.4	-0.385	Cell wall.
			POPTR_0006s18550.1_Ptri	287	32708.7	6.38	27.44	67.25	-0.372	Cell wall. Cytoplasm.
			POPTR_0006s18560.1_Ptri	266	30637.1	6.18	29.7	59.74	-0.537	Cell wall. Cytoplasm.
			POPTR_0007s14570.1_Ptri	296	33971.7	7.65	34.63	70.24	-0.256	Cell wall.
			POPTR_0008s13780.1_Ptri	336	38164.9	6	42.21	71.04	-0.359	Cell wall.
			POPTR_0009s01210.1_Ptri	294	33037	5.96	47.09	69.69	-0.443	Cell wall.
			POPTR_0009s08710.1_Ptri	294	34357.8	9.14	35.95	65.31	-0.511	Cell wall.
			POPTR_0010s11280.1_Ptri	336	38291	6.12	40.04	71.37	-0.389	Cell wall.
			POPTR_0011s00450.1_Ptri	220	25707.8	4.96	39.61	59.82	-0.611	Cell wall.
			POPTR_0011s02980.1_Ptri	274	31612.8	9.67	41.58	72.59	-0.43	Cell wall.
			POPTR_0011s02990.1_Ptri	292	33290.5	8.53	36.67	67.43	-0.384	Cell wall.
			POPTR_0013s00710.1_Ptri	318	35524	6.95	34.35	70.28	-0.293	Cell wall. Cytoplasm.
			POPTR_0013s14860.1_Ptri	294	33437.5	5.81	33.49	66.97	-0.351	Cell wall.
			POPTR_0014s11030.1_Ptri	312	35015.4	6.49	51.99	70.93	-0.254	Cell wall.
			POPTR_0014s13640.1_Ptri	293	33828.5	8.76	39.44	67.24	-0.427	Cell wall. Cytoplasm.
			POPTR_0014s14310.1_Ptri	284	32336.6	9.04	41.81	66.97	-0.327	Cell wall. Cytoplasm.
			POPTR_0014s15090.1_Ptri	223	26242.5	5.3	43.06	54.66	-0.71	Cell wall.
			POPTR_0016s10740.1_Ptri	294	33959.5	9.46	51.07	60.71	-0.434	Cell wall.
			POPTR_0018s09120.1_Ptri	291	33276.4	9.33	36.69	63.71	-0.474	Cell wall.
			POPTR_0018s10290.1_Ptri	292	33149.5	8.67	31.98	71.85	-0.333	Cell wall. Cytoplasm.
			POPTR_0018s10300.1_Ptri	291	33153.2	5.61	38.18	72.37	-0.41	Cell wall. Cytoplasm.
			POPTR_0018s10320.1_Ptri	286	32023.9	5.16	33.73	72.31	-0.299	Cell wall. Cytoplasm.
			POPTR_0018s10330.1_Ptri	286	32001.9	5.04	34.78	71.99	-0.311	Cell wall. Cytoplasm.
			POPTR_0019s14590.1_Ptri	296	33716.9	5.78	34.92	69.8	-0.311	Cell wall.
			POPTR_1065s00210.1_Ptri	271	30751.4	8.38	44.96	66.57	-0.463	Cell wall. Cytoplasm.
			POPTR_1795s00200.1_Ptri	214	24831	9.22	45.99	65.61	-0.513	Cell wall. Cytoplasm.
			XP_010023598.1_Egr	296	33306.7	9.23	43.36	68.92	-0.336	Cell wall. Cytoplasm.
			XP_010026021.1_Egr	261	30047.5	5.18	43.84	60.5	-0.573	Extracell.
			XP_010028049.1_Egr	292	33622.1	6.17	47.71	70.82	-0.373	Cell wall.
			XP_010031407.1_Egr	303	33993.1	8.57	41.11	63.1	-0.422	Cell wall.
			XP_010032777.1_Egr	293	33601.9	8.52	41.07	63.31	-0.4	Cell wall. Cytoplasm.
			XP_010035630.1_Egr	298	33923.1	5.78	28.57	68.99	-0.362	Cell wall.
			XP_010039133.1_Egr	280	32474.7	7.08	25.06	66.5	-0.393	Extracell.
			XP_010039803.1_Egr	289	31824.6	6.89	34.34	67.23	-0.324	Cell wall. Cytoplasm.
			XP_010042670.1_Egr	288	32538.6	8.51	34.31	63.02	-0.412	Cell wall. Cytoplasm.
			XP_010043929.1_Egr	332	37640.3	6.56	41.58	71.08	-0.455	Cell wall.
			XP_010044645.1_Egr	314	35185.6	6.4	55.06	71.4	-0.207	Cell wall.
			XP_010045311.1_Egr	306	34722.2	5.96	49.31	59.58	-0.419	Cell wall.
			XP_010046990.1_Egr	297	32878	5.79	30.85	72.9	-0.218	Cell wall. Cytoplasm.
			XP_010046991.1_Egr	289	32224.2	5.26	36.53	63.46	-0.355	Cell wall. Cytoplasm.
			XP_010046992.1_Egr	292	32553.1	4.79	45.13	65.21	-0.348	Cell wall. Cytoplasm.
			XP_010046995.1_Egr	291	32321.8	4.79	47.55	66.43	-0.331	Cell wall. Cytoplasm.
			XP_010046996.1_Egr	291	32451	4.7	42.32	65.74	-0.326	Cell wall. Cytoplasm.
			XP_010046997.1_Egr	291	32407	4.7	42.1	67.77	-0.297	Cell wall. Cytoplasm.
			XP_010046998.1_Egr	291	32342.8	4.7	44.65	63.75	-0.36	Cell wall. Cytoplasm.
			XP_010046999.1_Egr	291	32321.8	4.79	47.55	66.43	-0.331	Cell wall. Cytoplasm.
			XP_010047000.1_Egr	291	32471	4.72	43.86	67.77	-0.347	Cell wall. Cytoplasm.
			XP_010047002.1_Egr	287	31870.6	5.09	36.82	69.06	-0.345	Cell wall. Cytoplasm.
			XP_010047926.1_Egr	291	32932.2	8.44	37.83	70.41	-0.333	Cell wall.
			XP_010048560.1_Egr	292	32261.1	6.3	39.4	66.54	-0.31	Cell wall. Cytoplasm.
			XP_010049656.1_Egr	292	33568.4	5.07	30.6	61.47	-0.405	Cell wall.
			XP_010050769.1_Egr	297	34269.1	9.56	42.69	67.37	-0.361	Cell wall.
			XP_010052819.1_Egr	305	35528.8	4.91	36.49	58.16	-0.547	Cell wall.
			XP_010053241.1_Egr	287	32338.6	9.25	37.15	67.28	-0.365	Cell wall. Cytoplasm.
			XP_010053252.1_Egr	291	33260.9	9.05	56.26	70.65	-0.408	Extracell.
			XP_010053265.1_Egr	291	32740.7	8.86	47.34	67.73	-0.435	Cell wall. Cytoplasm.
			XP_010053644.1_Egr	356	40798.2	9.01	52.97	63.31	-0.474	Cell wall.
			XP_010055251.1_Egr	353	40052.4	8.94	52.27	76.86	-0.285	Cell wall.
			XP_010065849.1_Egr	292	33985.2	6.65	39.48	65.38	-0.42	Cell wall.
			XP_010065854.1_Egr	292	33998.2	7.05	39.32	64.04	-0.458	Cell wall.
			XP_010066388.1_Egr	293	33967.3	6.53	49.23	63.55	-0.44	Cell wall. Cytoplasm.
			XP_010066550.1_Egr	335	37771.7	6.42	46.12	73.28	-0.263	Cell wall.
			XP_010069501.1_Egr	304	34723	6.08	46.33	63.13	-0.482	Extracell.
			XP_010069639.1_Egr	284	32890.8	5.78	44.53	65.95	-0.489	Extracell.
