# Supplementary material for: The XTH Gene Family in Schima superba: Genome-Wide Identification, Expression Profiles, and Functional Interaction Network Analysis
Source: Front Plant Sci. 2022 Jun 16;13:911761. doi: 10.3389/fpls.2022.911761 (PMC9243642; doi:10.3389/fpls.2022.911761)
Supplement: Supplementary file 1 [file Data_Sheet_1.ZIP › Supplementary/Supplementary Table 5.xlsx]

## Sheet: Sheet1
Supplementary Table 5 Annotation of cis-acting regulatory elements in the promoters of SsuXTH genes
Genes	Names	Sequences	Position	Strand	Species	Functions
SsuXTH01	WUN-motif	AAATTTCTT	1114	-	Nicotiana glutinosa
SsuXTH01	WUN-motif	TAATTACTC	1704	+	Nicotiana glutinosa
SsuXTH01	WUN-motif	CCATTTCAA	1855	+	Nicotiana glutinosa
SsuXTH01	ACE	CTAACGTATT	1142	-	Petroselinum crispum	cis-acting element involved in light responsiveness
SsuXTH01	WRE3	CCACCT	964	+	Pisum sativum
SsuXTH01	G-box	TACGTG	278	-	Arabidopsis thaliana	light responsiveness
SsuXTH01	G-box	TACGTG	1532	+	Arabidopsis thaliana	light responsiveness
SsuXTH01	G-box	TACGTG	1665	-	Arabidopsis thaliana	light responsiveness
SsuXTH01	TATC-box	TATCCCA	1072	+	Oryza sativa	cis-acting element involved in gibberellin-responsiveness
SsuXTH01	CGTCA-motif	CGTCA	551	+	Hordeum vulgare	MeJA-responsiveness
SsuXTH01	CGTCA-motif	CGTCA	1310	+	Hordeum vulgare	MeJA-responsiveness
SsuXTH01	CGTCA-motif	CGTCA	1805	-	Hordeum vulgare	MeJA-responsiveness
SsuXTH01	MYB	TAACCA	704	-	Arabidopsis thaliana
SsuXTH01	ARE	AAACCA	326	+	Zea mays	cis-acting regulatory element essential for the anaerobic induction
SsuXTH01	ARE	AAACCA	398	+	Zea mays	cis-acting regulatory element essential for the anaerobic induction
SsuXTH01	ARE	AAACCA	725	+	Zea mays	cis-acting regulatory element essential for the anaerobic induction
SsuXTH01	ARE	AAACCA	866	+	Zea mays	cis-acting regulatory element essential for the anaerobic induction
SsuXTH01	ARE	AAACCA	1652	-	Zea mays	cis-acting regulatory element essential for the anaerobic induction
SsuXTH01	I-box	gGATAAGGTG	828	+	Zea mays	part of a light responsive element
SsuXTH01	AuxRR-core	GGTCCAT	1798	+	Nicotiana tabacum	cis-acting regulatory element involved in auxin responsiveness
SsuXTH01	GT1-motif	GGTTAA	768	+	Arabidopsis thaliana	light responsive element
SsuXTH01	G-Box	CACGTT	484	+	Pisum sativum	cis-acting regulatory element involved in light responsiveness
SsuXTH01	ABRE	ACGTG	278	-	Arabidopsis thaliana	abscisic acid responsiveness
SsuXTH01	ABRE	ACGTG	484	-	Arabidopsis thaliana	abscisic acid responsiveness
SsuXTH01	ABRE	ACGTG	1533	+	Arabidopsis thaliana	abscisic acid responsiveness
SsuXTH01	ABRE	ACGTG	1665	-	Arabidopsis thaliana	abscisic acid responsiveness
SsuXTH01	MYC	CATTTG	330	-	Arabidopsis thaliana
SsuXTH01	MYC	CATTTG	361	-	Arabidopsis thaliana
SsuXTH01	MYC	CATTTG	1154	-	Arabidopsis thaliana
SsuXTH01	MYC	CATGTG	1185	-	Arabidopsis thaliana
SsuXTH01	MYC	CATGTG	1242	-	Arabidopsis thaliana
SsuXTH01	MYC	CATTTG	1462	-	Arabidopsis thaliana
SsuXTH01	MYC	CATTTG	1577	-	Arabidopsis thaliana
SsuXTH01	Box 4	ATTAAT	779	+	Petroselinum crispum	part of a conserved DNA module involved in light responsiveness
SsuXTH01	Gap-box	CAAATGAA(A/G)A	1154	+	Arabidopsis thaliana	part of a light responsive element
SsuXTH01	TGACG-motif	TGACG	551	-	Hordeum vulgare	cis-acting regulatory element involved in the MeJA-responsiveness
SsuXTH01	TGACG-motif	TGACG	1310	-	Hordeum vulgare	cis-acting regulatory element involved in the MeJA-responsiveness
SsuXTH01	TGACG-motif	TGACG	1805	+	Hordeum vulgare	cis-acting regulatory element involved in the MeJA-responsiveness
SsuXTH01	MYB	TAACCA	704	-	Arabidopsis thaliana
SsuXTH01	ABRE	TACGTG	278	-	Zea mays	abscisic acid responsiveness
SsuXTH01	ABRE	TACGTG	1532	+	Zea mays	abscisic acid responsiveness
SsuXTH01	ABRE	TACGTG	1665	-	Zea mays	abscisic acid responsiveness
SsuXTH01	ABRE	CACGTA	278	+	Zea mays	abscisic acid responsiveness
SsuXTH01	ABRE	CACGTA	1532	-	Zea mays	abscisic acid responsiveness
SsuXTH01	ABRE	CACGTA	1665	+	Zea mays	abscisic acid responsiveness
SsuXTH02	WUN-motif	TTATTACAT	658	+	Nicotiana glutinosa
SsuXTH02	TATC-box	TATCCCA	1283	-	Oryza sativa	cis-acting element involved in gibberellin-responsiveness
SsuXTH02	WRE3	CCACCT	72	-	Pisum sativum
SsuXTH02	MYB	CAACTG	78	+	Arabidopsis thaliana
SsuXTH02	MYB	TAACTG	606	+	Arabidopsis thaliana
SsuXTH02	MYB	TAACTG	1186	-	Arabidopsis thaliana
SsuXTH02	MYB	TAACTG	1619	+	Arabidopsis thaliana
SsuXTH02	MYB	TAACCA	1115	+	Arabidopsis thaliana
SsuXTH02	MYB	TAACCA	1484	+	Arabidopsis thaliana
SsuXTH02	MYB	TAACCA	1565	-	Arabidopsis thaliana
SsuXTH02	MYB	TAACCA	1656	+	Arabidopsis thaliana
SsuXTH02	CGTCA-motif	CGTCA	699	+	Hordeum vulgare	cis-acting regulatory element involved in the MeJA-responsiveness
SsuXTH02	ARE	AAACCA	1592	-	Zea mays	cis-acting regulatory element essential for the anaerobic induction
SsuXTH02	ARE	AAACCA	1604	-	Zea mays	cis-acting regulatory element essential for the anaerobic induction
SsuXTH02	ARE	AAACCA	1979	+	Zea mays	cis-acting regulatory element essential for the anaerobic induction
SsuXTH02	AE-box	AGAAACAA	335	+	Arabidopsis thaliana	part of a module for light response
SsuXTH02	circadian	CAAAGATATC	363	+	Lycopersicon esculentum	cis-acting regulatory element involved in circadian control
SsuXTH02	MYB	CAACAG	764	+	Nicotiana tabacum
SsuXTH02	MYB	CAACAG	1183	+	Nicotiana tabacum
SsuXTH02	MBS	CAACTG	78	+	Arabidopsis thaliana	MYB binding site involved in drought-inducibility
SsuXTH02	ABRE	ACGTG	28	-	Arabidopsis thaliana	abscisic acid responsiveness
SsuXTH02	G-Box	CACGTT	28	+	Pisum sativum	cis-acting regulatory element involved in light responsiveness
SsuXTH02	MYC	CATGTG	307	+	Arabidopsis thaliana
SsuXTH02	MYC	CATGTG	326	+	Arabidopsis thaliana
SsuXTH02	MYC	CATTTG	372	-	Arabidopsis thaliana
SsuXTH02	MYC	CATTTG	384	-	Arabidopsis thaliana
SsuXTH02	MYC	CATTTG	592	-	Arabidopsis thaliana
SsuXTH02	MYC	CATGTG	810	+	Arabidopsis thaliana
SsuXTH02	MYC	CATGTG	1689	-	Arabidopsis thaliana
SsuXTH02	TCA-element	TCAGAAGAGG	1458	+	Brassica oleracea	cis-acting element involved in salicylic acid responsiveness
SsuXTH02	MRE	AACCTAA	1087	-	Petroselinum crispum	MYB binding site involved in light responsiveness
SsuXTH02	GT1-motif	GGTTAA	1114	-	Arabidopsis thaliana	light responsive element
SsuXTH02	GT1-motif	GGTTAA	1483	-	Arabidopsis thaliana	light responsive element
SsuXTH02	GT1-motif	GGTTAAT	1953	+	Avena sativa	light responsive element
SsuXTH02	MYB	CAACCA	344	+	Arabidopsis thaliana
SsuXTH02	MYB	CAACAG	764	+	Arabidopsis thaliana
SsuXTH02	MYB	CAACCA	842	+	Arabidopsis thaliana
SsuXTH02	MYB	TAACCA	1115	+	Arabidopsis thaliana
SsuXTH02	MYB	CAACAG	1183	+	Arabidopsis thaliana
SsuXTH02	MYB	TAACCA	1484	+	Arabidopsis thaliana
SsuXTH02	MYB	TAACCA	1565	-	Arabidopsis thaliana
SsuXTH02	MYB	TAACCA	1656	+	Arabidopsis thaliana
SsuXTH02	TGACG-motif	TGACG	699	-	Hordeum vulgare	cis-acting regulatory element involved in the MeJA-responsiveness
SsuXTH03	WUN-motif	AAATTACTA	562	+	Nicotiana glutinosa
SsuXTH03	WUN-motif	AAATTACTA	574	-	Nicotiana glutinosa
SsuXTH03	WUN-motif	AAATTACT	575	-	Nicotiana glutinosa
SsuXTH03	WUN-motif	CCATTTCAA	1943	+	Nicotiana glutinosa
SsuXTH03	G-box	CACGTC	1040	+	Zea mays	cis-acting regulatory element involved in light responsiveness
SsuXTH03	G-box	CACGTC	1128	+	Zea mays	cis-acting regulatory element involved in light responsiveness
SsuXTH03	MYB	CAACTG	648	+	Arabidopsis thaliana
SsuXTH03	WRE3	CCACCT	835	-	Pisum sativum
SsuXTH03	MYB	TAACCA	535	-	Arabidopsis thaliana
SsuXTH03	CGTCA-motif	CGTCA	1130	+	Hordeum vulgare	cis-acting regulatory element involved in the MeJA-responsiveness
SsuXTH03	CGTCA-motif	CGTCA	1732	-	Hordeum vulgare	cis-acting regulatory element involved in the MeJA-responsiveness
SsuXTH03	GTGGC-motif	CATCGTGTGGC	284	-	Arabidopsis thaliana	part of a light responsive element
SsuXTH03	GARE-motif	TCTGTTG	844	+	Brassica oleracea	gibberellin-responsive element
SsuXTH03	A-box	CCGTCC	168	-	Petroselinum crispum	cis-acting regulatory element
SsuXTH03	ARE	AAACCA	631	+	Zea mays	cis-acting regulatory element essential for the anaerobic induction
SsuXTH03	ARE	AAACCA	1923	+	Zea mays	cis-acting regulatory element essential for the anaerobic induction
SsuXTH03	ARE	AAACCA	1966	+	Zea mays	cis-acting regulatory element essential for the anaerobic induction
SsuXTH03	TCT-motif	TCTTAC	1397	+	Arabidopsis thaliana	part of a light responsive element
SsuXTH03	TC-rich repeats	ATTCTCTAAC	580	-	Nicotiana tabacum	cis-acting element involved in defense and stress responsiveness
SsuXTH03	TC-rich repeats	GTTTTCTTAC	1393	+	Nicotiana tabacum	cis-acting element involved in defense and stress responsiveness
SsuXTH03	AE-box	AGAAACAA	1828	+	Arabidopsis thaliana	part of a module for light response
SsuXTH03	MYB	CAACAG	845	-	Nicotiana tabacum
SsuXTH03	MYB	CAACAG	1433	+	Nicotiana tabacum
SsuXTH03	TGA-box	TGACGTAA	1732	+	Glycine max	part of an auxin-responsive element
SsuXTH03	MBS	CAACTG	648	+	Arabidopsis thaliana	MYB binding site involved in drought-inducibility
SsuXTH03	Box 4	ATTAAT	429	+	Petroselinum crispum	part of a conserved DNA module involved in light responsiveness
SsuXTH03	ABRE	ACGTG	742	+	Arabidopsis thaliana	abscisic acid responsiveness
SsuXTH03	ABRE	ACGTG	1040	-	Arabidopsis thaliana	abscisic acid responsiveness
SsuXTH03	ABRE	ACGTG	1128	-	Arabidopsis thaliana	abscisic acid responsiveness
SsuXTH03	G-Box	CACGTT	741	-	Pisum sativum	cis-acting regulatory element involved in light responsiveness
SsuXTH03	MYC	CATTTG	402	+	Arabidopsis thaliana
SsuXTH03	MYC	CATTTG	900	-	Arabidopsis thaliana
SsuXTH03	MYC	CAATTG	1253	-	Arabidopsis thaliana
SsuXTH03	MYC	CATTTG	1375	-	Arabidopsis thaliana
SsuXTH03	MYC	CATTTG	1890	+	Arabidopsis thaliana
SsuXTH03	TCA-element	CCATCTTTTT	226	-	Nicotiana tabacum	cis-acting element involved in salicylic acid responsiveness
SsuXTH03	MRE	AACCTAA	1047	+	Petroselinum crispum	MYB binding site involved in light responsiveness
SsuXTH03	MRE	AACCTAA	1446	-	Petroselinum crispum	MYB binding site involved in light responsiveness
SsuXTH03	MYB	TAACCA	535	-	Arabidopsis thaliana
SsuXTH03	MYB	CAACAG	845	-	Arabidopsis thaliana
SsuXTH03	MYB	CAACCA	887	-	Arabidopsis thaliana
SsuXTH03	MYB	CAACCA	1060	+	Arabidopsis thaliana
SsuXTH03	MYB	CAACAG	1433	+	Arabidopsis thaliana
SsuXTH03	CAT-box	GCCACT	335	+	Arabidopsis thaliana	cis-acting regulatory element related to meristem expression
SsuXTH03	TGACG-motif	TGACG	1130	-	Hordeum vulgare	cis-acting regulatory element involved in the MeJA-responsiveness
SsuXTH03	TGACG-motif	TGACG	1732	+	Hordeum vulgare	cis-acting regulatory element involved in the MeJA-responsiveness
SsuXTH04	ARE	AAACCA	715	-	Zea mays	cis-acting regulatory element essential for the anaerobic induction
SsuXTH04	ARE	AAACCA	1192	+	Zea mays	cis-acting regulatory element essential for the anaerobic induction
SsuXTH04	ARE	AAACCA	1535	-	Zea mays	cis-acting regulatory element essential for the anaerobic induction
SsuXTH04	ARE	AAACCA	1864	+	Zea mays	cis-acting regulatory element essential for the anaerobic induction
SsuXTH04	Box II	ACACGTAGA	776	+	Arabidopsis thaliana	part of a light responsive element
SsuXTH04	MYB	CCGTTG	16	+	Arabidopsis thaliana
SsuXTH04	CGTCA-motif	CGTCA	641	+	Hordeum vulgare	cis-acting regulatory element involved in the MeJA-responsiveness
SsuXTH04	ACE	CTAACGTATT	1630	+	Petroselinum crispum	cis-acting element involved in light responsiveness
SsuXTH04	G-box	TAACACGTAG	774	+	Brassica oleracea	cis-acting regulatory element involved in light responsiveness
SsuXTH04	G-box	TACGTG	777	-	Arabidopsis thaliana	cis-acting regulatory element involved in light responsiveness
SsuXTH04	Myc	TCTCTTA	54	+	Arabidopsis thaliana
SsuXTH04	TGACG-motif	TGACG	641	-	Hordeum vulgare	cis-acting regulatory element involved in the MeJA-responsiveness
SsuXTH04	Gap-box	CAAATGAA(A/G)A	1824	-	Arabidopsis thaliana	part of a light responsive element
SsuXTH04	MYB	CAACCA	10	+	Arabidopsis thaliana
SsuXTH04	MYB	CAACAG	711	-	Arabidopsis thaliana
SsuXTH04	TCCC-motif	TCTCCCT	1908	+	Spinacia oleracea	part of a light responsive element
SsuXTH04	CAT-box	GCCACT	597	+	Arabidopsis thaliana	cis-acting regulatory element related to meristem expression
SsuXTH04	ABRE	ACGTG	777	-	Arabidopsis thaliana	abscisic acid responsiveness
SsuXTH04	MYC	CATGTG	115	-	Arabidopsis thaliana
SsuXTH04	MYC	CAATTG	494	+	Arabidopsis thaliana
SsuXTH04	MYC	CATTTG	1828	+	Arabidopsis thaliana
SsuXTH04	MRE	AACCTAA	1307	+	Petroselinum crispum	MYB binding site involved in light responsiveness
SsuXTH04	GT1-motif	GGTTAA	1955	-	Arabidopsis thaliana	light responsive element
SsuXTH04	Box 4	ATTAAT	791	+	Petroselinum crispum	part of a conserved DNA module involved in light responsiveness
SsuXTH04	Box 4	ATTAAT	1103	-	Petroselinum crispum	part of a conserved DNA module involved in light responsiveness
SsuXTH04	Box 4	ATTAAT	1395	-	Petroselinum crispum	part of a conserved DNA module involved in light responsiveness
SsuXTH04	Box 4	ATTAAT	1410	-	Petroselinum crispum	part of a conserved DNA module involved in light responsiveness
SsuXTH04	Box 4	ATTAAT	1612	-	Petroselinum crispum	part of a conserved DNA module involved in light responsiveness
SsuXTH04	CCAAT-box	CAACGG	16	-	Hordeum vulgare	MYBHv1 binding site
SsuXTH04	HD-Zip 1	CAAT(A/T)ATTG	935	+	Arabidopsis thaliana	element involved in differentiation of the palisade mesophyll cells
SsuXTH04	MYB	CAACAG	711	-	Nicotiana tabacum
SsuXTH04	MBSI	TTTTTACGGTTA	1956	-	Petunia hybrida	MYB binding site involved in flavonoid biosynthetic genes regulation
SsuXTH04	ATCT-motif	AATCTAATCC	104	+	Pisum sativum	part of a conserved DNA module involved in light responsiveness
SsuXTH04	TC-rich repeats	ATTCTCTAAC	57	-	Nicotiana tabacum	cis-acting element involved in defense and stress responsiveness
SsuXTH04	AE-box	AGAAACAA	243	+	Arabidopsis thaliana	part of a module for light response
SsuXTH04	O2-site	GATGACATGG	1403	-	Zea mays	cis-acting regulatory element involved in zein metabolism regulation
SsuXTH04	circadian	CAAAGATATC	1583	+	Lycopersicon esculentum	cis-acting regulatory element involved in circadian control
SsuXTH04	ABRE	CACGTA	777	+	Zea mays	abscisic acid responsiveness
SsuXTH04	ABRE	TACGTG	777	-	Zea mays	abscisic acid responsiveness
SsuXTH05	MBS	CAACTG	219	+	Arabidopsis thaliana	MYB binding site involved in drought-inducibility
SsuXTH05	MBS	CAACTG	1268	+	Arabidopsis thaliana	MYB binding site involved in drought-inducibility
SsuXTH05	MBS	CAACTG	1842	+	Arabidopsis thaliana	MYB binding site involved in drought-inducibility
SsuXTH05	Box 4	ATTAAT	53	+	Petroselinum crispum	part of a conserved DNA module involved in light responsiveness
SsuXTH05	Box 4	ATTAAT	165	+	Petroselinum crispum	part of a conserved DNA module involved in light responsiveness
SsuXTH05	Box 4	ATTAAT	330	+	Petroselinum crispum	part of a conserved DNA module involved in light responsiveness
SsuXTH05	Box 4	ATTAAT	504	+	Petroselinum crispum	part of a conserved DNA module involved in light responsiveness
SsuXTH05	Box 4	ATTAAT	563	+	Petroselinum crispum	part of a conserved DNA module involved in light responsiveness
SsuXTH05	Box 4	ATTAAT	1927	-	Petroselinum crispum	part of a conserved DNA module involved in light responsiveness
SsuXTH05	LTR	CCGAAA	904	+	Hordeum vulgare	cis-acting element involved in low-temperature responsiveness
SsuXTH05	LTR	CCGAAA	1883	+	Hordeum vulgare	cis-acting element involved in low-temperature responsiveness
SsuXTH05	MYC	CATTTG	453	-	Arabidopsis thaliana
SsuXTH05	MYC	CATGTG	1012	+	Arabidopsis thaliana
SsuXTH05	MYC	CATGTG	1128	-	Arabidopsis thaliana
SsuXTH05	MYC	CATTTG	1677	-	Arabidopsis thaliana
SsuXTH05	MYC	CATTTG	1754	-	Arabidopsis thaliana
SsuXTH05	ABRE	ACGTG	351	+	Arabidopsis thaliana	abscisic acid responsiveness
SsuXTH05	MRE	AACCTAA	1539	-	Petroselinum crispum	MYB binding site involved in light responsiveness
SsuXTH05	GT1-motif	GGTTAA	1909	-	Arabidopsis thaliana	light responsive element
SsuXTH05	MYB	CAACAG	95	+	Arabidopsis thaliana
SsuXTH05	MYB	CAACCA	820	-	Arabidopsis thaliana
SsuXTH05	MYB	CAACAG	976	+	Arabidopsis thaliana
SsuXTH05	MYB	CAACAG	1271	-	Arabidopsis thaliana
SsuXTH05	MYB	TAACCA	1910	+	Arabidopsis thaliana
SsuXTH05	GATA-motif	GATAGGG	1777	-	Pisum sativum	part of a light responsive element
SsuXTH05	TC-rich repeats	ATTCTCTAAC	1484	-	Nicotiana tabacum	cis-acting element involved in defense and stress responsiveness
SsuXTH05	I-box	GTATAAGGCC	306	-	Larix laricina	part of a light responsive element
SsuXTH05	O2-site	GATGATGTGG	1804	-	Zea mays	cis-acting regulatory element involved in zein metabolism regulation
SsuXTH05	MYB	CAACAG	95	+	Nicotiana tabacum
SsuXTH05	MYB	CAACAG	976	+	Nicotiana tabacum
SsuXTH05	MYB	CAACAG	1271	-	Nicotiana tabacum
SsuXTH05	MYB	TAACCA	1910	+	Arabidopsis thaliana
SsuXTH05	ARE	AAACCA	33	-	Zea mays	cis-acting regulatory element essential for the anaerobic induction
SsuXTH05	ARE	AAACCA	1685	+	Zea mays	cis-acting regulatory element essential for the anaerobic induction
SsuXTH05	ARE	AAACCA	1801	+	Zea mays	cis-acting regulatory element essential for the anaerobic induction
SsuXTH05	WUN-motif	TTATTACAT	1157	-	Nicotiana glutinosa
SsuXTH05	G-box	TACGTG	350	+	Arabidopsis thaliana	cis-acting regulatory element involved in light responsiveness
SsuXTH05	WRE3	CCACCT	738	-	Pisum sativum
SsuXTH05	MYB	TAACTG	98	-	Arabidopsis thaliana
SsuXTH05	MYB	CAACTG	219	+	Arabidopsis thaliana
SsuXTH05	MYB	CAACTG	1268	+	Arabidopsis thaliana
SsuXTH05	MYB	CAACTG	1842	+	Arabidopsis thaliana
SsuXTH05	ABRE	CACGTA	350	-	Zea mays	abscisic acid responsiveness
SsuXTH05	ABRE	TACGTG	350	+	Zea mays	abscisic acid responsiveness
SsuXTH06	MSA-like	(T/C)C(T/C)AACGG(T/C)(T/C)A	766	+	Catharanthus roseus	cis-acting element involved in cell cycle regulation
SsuXTH06	AE-box	AGAAACAA	492	+	Arabidopsis thaliana	part of a module for light response
SsuXTH06	AE-box	AGAAACAA	651	+	Arabidopsis thaliana	part of a module for light response
SsuXTH06	TGACG-motif	TGACG	958	+	Hordeum vulgare	cis-acting regulatory element involved in the MeJA-responsiveness
SsuXTH06	CAT-box	GCCACT	1772	+	Arabidopsis thaliana	cis-acting regulatory element related to meristem expression
SsuXTH06	MYB	CAACCA	473	+	Arabidopsis thaliana
SsuXTH06	chs-CMA1a	TTACTTAA	323	+	Daucus carota	part of a light responsive element
SsuXTH06	chs-CMA1a	TTACTTAA	1332	-	Daucus carota	part of a light responsive element
SsuXTH06	GT1-motif	GGTTAA	866	+	Arabidopsis thaliana	light responsive element
SsuXTH06	G-Box	CACGTG	945	+	Pisum sativum	cis-acting regulatory element involved in light responsiveness
SsuXTH06	G-Box	CACGTGAAA	1144	-	Pisum sativum	cis-acting regulatory element involved in light responsiveness
SsuXTH06	G-Box	CACGTG	1147	-	Pisum sativum	cis-acting regulatory element involved in light responsiveness
SsuXTH06	ABRE	ACGTG	780	-	Arabidopsis thaliana	abscisic acid responsiveness
SsuXTH06	ABRE	CACGTG	945	+	Arabidopsis thaliana	abscisic acid responsiveness
SsuXTH06	ABRE	ACGTG	946	+	Arabidopsis thaliana	abscisic acid responsiveness
SsuXTH06	ABRE	ACGTG	960	+	Arabidopsis thaliana	abscisic acid responsiveness
SsuXTH06	ABRE	CACGTG	1147	-	Arabidopsis thaliana	abscisic acid responsiveness
SsuXTH06	ABRE	ACGTG	1148	+	Arabidopsis thaliana	abscisic acid responsiveness
SsuXTH06	MYC	CATTTG	403	-	Arabidopsis thaliana
SsuXTH06	MYC	CATTTG	636	-	Arabidopsis thaliana
SsuXTH06	MYC	CATGTG	825	+	Arabidopsis thaliana
SsuXTH06	MYC	CATTTG	1120	-	Arabidopsis thaliana
SsuXTH06	MYC	CATTTG	1157	-	Arabidopsis thaliana
SsuXTH06	MYC	CATGTG	1884	-	Arabidopsis thaliana
SsuXTH06	TCA-element	CCATCTTTTT	1039	-	Nicotiana tabacum	cis-acting element involved in salicylic acid responsiveness
SsuXTH06	Box 4	ATTAAT	1310	-	Petroselinum crispum	part of a conserved DNA module involved in light responsiveness
SsuXTH06	Box 4	ATTAAT	1379	-	Petroselinum crispum	part of a conserved DNA module involved in light responsiveness
SsuXTH06	Box 4	ATTAAT	1419	-	Petroselinum crispum	part of a conserved DNA module involved in light responsiveness
SsuXTH06	G-box	TACGTG	780	-	Arabidopsis thaliana	cis-acting regulatory element involved in light responsiveness
SsuXTH06	G-box	TAACACGTAG	944	-	Brassica oleracea	cis-acting regulatory element involved in light responsiveness
SsuXTH06	G-box	CACGTG	945	+	Arabidopsis thaliana	cis-acting regulatory element involved in light responsiveness
SsuXTH06	G-box	CACGTC	959	-	Zea mays	cis-acting regulatory element involved in light responsiveness
SsuXTH06	G-box	CACGTG	1147	-	Arabidopsis thaliana	cis-acting regulatory element involved in light responsiveness
SsuXTH06	ARE	AAACCA	1905	+	Zea mays	cis-acting regulatory element essential for the anaerobic induction
SsuXTH06	CGTCA-motif	CGTCA	958	-	Hordeum vulgare	cis-acting regulatory element involved in the MeJA-responsiveness
SsuXTH06	ABRE	TACGTG	780	-	Zea mays	abscisic acid responsiveness
SsuXTH06	ABRE	CACGTA	780	+	Zea mays	abscisic acid responsiveness
SsuXTH07	WUN-motif	AAATTACTA	1527	-	Nicotiana glutinosa
SsuXTH07	WUN-motif	AAATTACT	1528	-	Nicotiana glutinosa
SsuXTH07	G-box	CACGTG	1381	-	Arabidopsis thaliana	cis-acting regulatory element involved in light responsiveness
SsuXTH07	P-box	CCTTTTG	1595	-	Oryza sativa	gibberellin-responsive element
SsuXTH07	WRE3	CCACCT	1136	+	Pisum sativum
SsuXTH07	MYB	CAACTG	1057	-	Arabidopsis thaliana
SsuXTH07	MYB	CAACTG	1741	-	Arabidopsis thaliana
SsuXTH07	MYB	TAACCA	753	-	Arabidopsis thaliana
SsuXTH07	AuxRR-core	GGTCCAT	1130	-	Nicotiana tabacum	cis-acting regulatory element involved in auxin responsiveness
SsuXTH07	O2-site	GTTGACGTGA	755	+	Zea mays	cis-acting regulatory element involved in zein metabolism regulation
SsuXTH07	TC-rich repeats	ATTCTCTAAC	1708	+	Nicotiana tabacum	cis-acting element involved in defense and stress responsiveness
SsuXTH07	I-box	TGATAATGT	967	+	Solanum tuberosum	part of a light responsive element
SsuXTH07	MYB	CAACAG	1423	-	Nicotiana tabacum
SsuXTH07	MBS	CAACTG	1057	-	Arabidopsis thaliana	MYB binding site involved in drought-inducibility
SsuXTH07	MBS	CAACTG	1741	-	Arabidopsis thaliana	MYB binding site involved in drought-inducibility
SsuXTH07	Box 4	ATTAAT	287	+	Petroselinum crispum	part of a conserved DNA module involved in light responsiveness
SsuXTH07	Box 4	ATTAAT	1330	-	Petroselinum crispum	part of a conserved DNA module involved in light responsiveness
SsuXTH07	GT1-motif	GGTTAA	754	+	Arabidopsis thaliana	light responsive element
SsuXTH07	MYC	CATGTG	89	-	Arabidopsis thaliana
SsuXTH07	MYC	CAATTG	121	+	Arabidopsis thaliana
SsuXTH07	MYC	CATTTG	719	+	Arabidopsis thaliana
SsuXTH07	MYC	CATTTG	1127	-	Arabidopsis thaliana
SsuXTH07	MYC	CATGTG	1479	-	Arabidopsis thaliana
SsuXTH07	MYC	CAATTG	1846	-	Arabidopsis thaliana
SsuXTH07	ABRE	ACGTG	759	+	Arabidopsis thaliana	abscisic acid responsiveness
SsuXTH07	ABRE	GACACGTGGC	1379	-	Triticum aestivum	abscisic acid responsiveness
SsuXTH07	ABRE	CACGTG	1381	-	Arabidopsis thaliana	abscisic acid responsiveness
SsuXTH07	ABRE	ACGTG	1382	+	Arabidopsis thaliana	abscisic acid responsiveness
SsuXTH07	ABRE	TACGGTC	1484	-	Arabidopsis thaliana	abscisic acid responsiveness
SsuXTH07	ABRE	ACGTG	1773	+	Arabidopsis thaliana	abscisic acid responsiveness
SsuXTH07	G-Box	CACGTT	758	-	Pisum sativum	cis-acting regulatory element involved in light responsiveness
SsuXTH07	G-Box	CACGTG	1381	-	Pisum sativum	cis-acting regulatory element involved in light responsiveness
SsuXTH07	G-Box	CACGTT	1772	-	Pisum sativum	cis-acting regulatory element involved in light responsiveness
SsuXTH07	TCA-element	CCATCTTTTT	887	-	Nicotiana tabacum	cis-acting element involved in salicylic acid responsiveness
SsuXTH07	MYB	TAACCA	753	-	Arabidopsis thaliana
SsuXTH07	MYB	CAACAG	1423	-	Arabidopsis thaliana
SsuXTH08	MYB	CAACCA	1482	+	Arabidopsis thaliana
SsuXTH08	CAT-box	GCCACT	823	-	Arabidopsis thaliana	cis-acting regulatory element related to meristem expression
SsuXTH08	RY-element	CATGCATG	366	+	Helianthus annuus	cis-acting regulatory element involved in seed-specific regulation
SsuXTH08	RY-element	CATGCATG	1759	-	Helianthus annuus	cis-acting regulatory element involved in seed-specific regulation
SsuXTH08	MBS	CAACTG	57	-	Arabidopsis thaliana	MYB binding site involved in drought-inducibility
SsuXTH08	MBS	CAACTG	1597	+	Arabidopsis thaliana	MYB binding site involved in drought-inducibility
SsuXTH08	Box 4	ATTAAT	1259	-	Petroselinum crispum	part of a conserved DNA module involved in light responsiveness
SsuXTH08	Box 4	ATTAAT	1517	-	Petroselinum crispum	part of a conserved DNA module involved in light responsiveness
SsuXTH08	CCAAT-box	CAACGG	180	-	Hordeum vulgare	MYBHv1 binding site
SsuXTH08	MYC	CATGTG	483	+	Arabidopsis thaliana
SsuXTH08	MYC	CATGTG	667	-	Arabidopsis thaliana
SsuXTH08	MYC	CATTTG	711	-	Arabidopsis thaliana
SsuXTH08	MYC	CATTTG	1451	-	Arabidopsis thaliana
SsuXTH08	MYC	CAATTG	1486	-	Arabidopsis thaliana
SsuXTH08	MRE	AACCTAA	901	-	Petroselinum crispum	MYB binding site involved in light responsiveness
SsuXTH08	AuxRR-core	GGTCCAT	1612	+	Nicotiana tabacum	cis-acting regulatory element involved in auxin responsiveness
SsuXTH08	TC-rich repeats	GTTTTCTTAC	1110	-	Nicotiana tabacum	cis-acting element involved in defense and stress responsiveness
SsuXTH08	AE-box	AGAAACAA	155	-	Arabidopsis thaliana	part of a module for light response
SsuXTH08	ARE	AAACCA	399	-	Zea mays	cis-acting regulatory element essential for the anaerobic induction
SsuXTH08	ARE	AAACCA	735	+	Zea mays	cis-acting regulatory element essential for the anaerobic induction
SsuXTH08	MYB	CCGTTG	180	+	Arabidopsis thaliana
SsuXTH08	WRE3	CCACCT	442	-	Pisum sativum
SsuXTH08	MYB	CAACTG	57	-	Arabidopsis thaliana
SsuXTH08	MYB	TAACTG	1390	-	Arabidopsis thaliana
SsuXTH08	MYB	CAACTG	1597	+	Arabidopsis thaliana
SsuXTH09	MYB	CAACAG	1763	+	Arabidopsis thaliana
SsuXTH09	MYB	CAACCA	1853	-	Arabidopsis thaliana
SsuXTH09	TGACG-motif	TGACG	1822	-	Hordeum vulgare	cis-acting regulatory element involved in the MeJA-responsiveness
SsuXTH09	Myc	TCTCTTA	723	+	Arabidopsis thaliana
SsuXTH09	Box 4	ATTAAT	21	+	Petroselinum crispum	part of a conserved DNA module involved in light responsiveness
SsuXTH09	Box 4	ATTAAT	208	+	Petroselinum crispum	part of a conserved DNA module involved in light responsiveness
SsuXTH09	Box 4	ATTAAT	251	+	Petroselinum crispum	part of a conserved DNA module involved in light responsiveness
SsuXTH09	Box 4	ATTAAT	284	+	Petroselinum crispum	part of a conserved DNA module involved in light responsiveness
SsuXTH09	Box 4	ATTAAT	457	+	Petroselinum crispum	part of a conserved DNA module involved in light responsiveness
SsuXTH09	Box 4	ATTAAT	803	+	Petroselinum crispum	part of a conserved DNA module involved in light responsiveness
SsuXTH09	Box II -like sequence	TCCGTGTACCA	98	+	Oryza sativa	cis-acting regulatory element
SsuXTH09	CCAAT-box	CAACGG	1501	+	Hordeum vulgare	MYBHv1 binding site
SsuXTH09	G-Box	CACGTT	1876	-	Pisum sativum	cis-acting regulatory element involved in light responsiveness
SsuXTH09	ABRE	TACGTGTC	407	+	Oryza sativa	abscisic acid responsiveness
SsuXTH09	ABRE	ACGTG	408	+	Arabidopsis thaliana	abscisic acid responsiveness
SsuXTH09	ABRE	ACGTG	1877	+	Arabidopsis thaliana	abscisic acid responsiveness
SsuXTH09	MYC	CAATTG	372	+	Arabidopsis thaliana
SsuXTH09	MYC	CAATTG	1340	-	Arabidopsis thaliana
SsuXTH09	MYC	CATTTG	1693	+	Arabidopsis thaliana
SsuXTH09	TCA-element	CCATCTTTTT	477	+	Nicotiana tabacum	cis-acting element involved in salicylic acid responsiveness
SsuXTH09	TCA-element	CCATCTTTTT	1594	-	Nicotiana tabacum	cis-acting element involved in salicylic acid responsiveness
SsuXTH09	MRE	AACCTAA	124	-	Petroselinum crispum	MYB binding site involved in light responsiveness
SsuXTH09	GT1-motif	GGTTAA	181	-	Arabidopsis thaliana	light responsive element
SsuXTH09	MYB	CAACAG	1763	+	Nicotiana tabacum
SsuXTH09	ATCT-motif	AATCTAATCC	263	-	Pisum sativum	part of a conserved DNA module involved in light responsiveness
SsuXTH09	AuxRR-core	GGTCCAT	1955	-	Nicotiana tabacum	cis-acting regulatory element involved in auxin responsiveness
SsuXTH09	TCT-motif	TCTTAC	279	-	Arabidopsis thaliana	part of a light responsive element
SsuXTH09	TCT-motif	TCTTAC	561	+	Arabidopsis thaliana	part of a light responsive element
SsuXTH09	TCT-motif	TCTTAC	917	+	Arabidopsis thaliana	part of a light responsive element
SsuXTH09	O2-site	GATGATGTGG	1887	+	Zea mays	cis-acting regulatory element involved in zein metabolism regulation
SsuXTH10	MYB	CAACAG	71	+	Nicotiana tabacum
SsuXTH10	MBS	CAACTG	1862	+	Arabidopsis thaliana	MYB binding site involved in drought-inducibility
SsuXTH10	MYB	CAACAG	71	+	Arabidopsis thaliana
SsuXTH10	MYB	TAACCA	443	+	Arabidopsis thaliana
SsuXTH10	MYB	TAACCA	977	-	Arabidopsis thaliana
SsuXTH10	MYB	TAACTG	1709	+	Arabidopsis thaliana
SsuXTH10	MYB	CAACTG	1862	+	Arabidopsis thaliana
SsuXTH10	MYB	TAACCA	443	+	Arabidopsis thaliana
SsuXTH10	MYB	TAACCA	977	-	Arabidopsis thaliana
SsuXTH10	AuxRR-core	GGTCCAT	364	-	Nicotiana tabacum	cis-acting regulatory element involved in auxin responsiveness
SsuXTH10	MYC	CATGTG	23	+	Arabidopsis thaliana
SsuXTH10	MYC	CATGTG	676	-	Arabidopsis thaliana
SsuXTH10	MYC	CATTTG	1585	+	Arabidopsis thaliana
SsuXTH10	TCA-element	CCATCTTTTT	741	+	Nicotiana tabacum	cis-acting element involved in salicylic acid responsiveness
SsuXTH10	Box 4	ATTAAT	1593	-	Petroselinum crispum	part of a conserved DNA module involved in light responsiveness
SsuXTH10	TGACG-motif	TGACG	1770	-	Hordeum vulgare	cis-acting regulatory element involved in the MeJA-responsiveness
SsuXTH10	TGA-element	AACGAC	190	-	Brassica oleracea	auxin-responsive element
SsuXTH10	GA-motif	ATAGATAA	341	-	Arabidopsis thaliana	part of a light responsive element
SsuXTH10	WUN-motif	AAATTACT	1094	+	Nicotiana glutinosa
SsuXTH10	WUN-motif	AAATTACT	1192	+	Nicotiana glutinosa
SsuXTH10	P-box	CCTTTTG	1113	+	Oryza sativa	gibberellin-responsive element
SsuXTH10	CGTCA-motif	CGTCA	1770	+	Hordeum vulgare	cis-acting regulatory element involved in the MeJA-responsiveness
SsuXTH10	GARE-motif	TCTGTTG	71	-	Brassica oleracea	gibberellin-responsive element
SsuXTH10	GCN4_motif	TGAGTCA	1387	+	Oryza sativa	cis-regulatory element involved in endosperm expression
SsuXTH10	ARE	AAACCA	1312	+	Zea mays	cis-acting regulatory element essential for the anaerobic induction
SsuXTH11	CGTCA-motif	CGTCA	97	-	Hordeum vulgare	cis-acting regulatory element involved in the MeJA-responsiveness
SsuXTH11	CGTCA-motif	CGTCA	317	+	Hordeum vulgare	cis-acting regulatory element involved in the MeJA-responsiveness
SsuXTH11	MYB	TAACCA	1177	+	Arabidopsis thaliana
SsuXTH12	WRE3	CCACCT	763	-	Pisum sativum
SsuXTH12	A-box	CCGTCC	528	-	Petroselinum crispum	cis-acting regulatory element
SsuXTH12	ARE	AAACCA	1218	-	Zea mays	cis-acting regulatory element essential for the anaerobic induction
SsuXTH12	TCT-motif	TCTTAC	1632	+	Arabidopsis thaliana	part of a light responsive element
SsuXTH12	TCT-motif	TCTTAC	1733	+	Arabidopsis thaliana	part of a light responsive element
SsuXTH12	HD-Zip 1	CAAT(A/T)ATTG	1231	-	Arabidopsis thaliana	element involved in differentiation of the palisade mesophyll cells
SsuXTH12	Box 4	ATTAAT	1708	-	Petroselinum crispum	part of a conserved DNA module involved in light responsiveness
SsuXTH12	GT1-motif	GGTTAAT	1538	+	Avena sativa	light responsive element
SsuXTH12	GT1-motif	GGTTAAT	1638	-	Avena sativa	light responsive element
SsuXTH12	GT1-motif	GGTTAA	1639	-	Arabidopsis thaliana	light responsive element
SsuXTH12	ATC-motif	AGTAATCT	1529	-	Spinacia oleracea	part of a conserved DNA module involved in light responsiveness
SsuXTH12	MYC	CATTTG	818	+	Arabidopsis thaliana
SsuXTH12	MYC	CATTTG	1322	+	Arabidopsis thaliana
SsuXTH12	MYC	CATGTG	1644	+	Arabidopsis thaliana
SsuXTH12	MYC	CATGTG	1845	-	Arabidopsis thaliana
SsuXTH12	TCA-element	CCATCTTTTT	1857	+	Nicotiana tabacum	cis-acting element involved in salicylic acid responsiveness
SsuXTH12	chs-CMA1a	TTACTTAA	1348	+	Daucus carota	part of a light responsive element
SsuXTH12	MYB	TAACTG	1448	+	Arabidopsis thaliana
SsuXTH12	MYB	TAACCA	1508	-	Arabidopsis thaliana
SsuXTH12	MYB	TAACCA	1537	-	Arabidopsis thaliana
SsuXTH12	MYB	TAACCA	1640	+	Arabidopsis thaliana
SsuXTH12	MYB	TAACCA	1508	-	Arabidopsis thaliana
SsuXTH12	MYB	TAACCA	1537	-	Arabidopsis thaliana
SsuXTH12	MYB	TAACCA	1640	+	Arabidopsis thaliana
SsuXTH13	WUN-motif	TAATTACTC	728	-	Nicotiana glutinosa
SsuXTH13	WUN-motif	CCATTTCAA	1882	+	Nicotiana glutinosa
SsuXTH13	P-box	CCTTTTG	1233	-	Oryza sativa	gibberellin-responsive element
SsuXTH13	chs-CMA2a	TCACTTGA	1097	-	Petroselinum crispum	part of a light responsive element
SsuXTH13	CGTCA-motif	CGTCA	1648	-	Hordeum vulgare	cis-acting regulatory element involved in the MeJA-responsiveness
SsuXTH13	GCN4_motif	TGAGTCA	487	+	Oryza sativa	cis-regulatory element involved in endosperm expression
SsuXTH13	AE-box	AGAAACAA	12	+	Arabidopsis thaliana	part of a module for light response
SsuXTH13	TCT-motif	TCTTAC	1136	-	Arabidopsis thaliana	part of a light responsive element
SsuXTH13	TCT-motif	TCTTAC	1579	+	Arabidopsis thaliana	part of a light responsive element
SsuXTH13	MYC	CATTTG	33	-	Arabidopsis thaliana
SsuXTH13	MYC	CATTTG	323	-	Arabidopsis thaliana
SsuXTH13	MYC	CATTTG	688	+	Arabidopsis thaliana
SsuXTH13	MYC	CATTTG	747	+	Arabidopsis thaliana
SsuXTH13	MYC	CATGTG	829	+	Arabidopsis thaliana
SsuXTH13	MYC	CATTTG	1199	+	Arabidopsis thaliana
SsuXTH13	MYC	CAATTG	1609	-	Arabidopsis thaliana
SsuXTH13	MYC	CAATTG	1969	-	Arabidopsis thaliana
SsuXTH13	Box 4	ATTAAT	124	+	Petroselinum crispum	part of a conserved DNA module involved in light responsiveness
SsuXTH13	Box 4	ATTAAT	1676	-	Petroselinum crispum	part of a conserved DNA module involved in light responsiveness
SsuXTH13	TGACG-motif	TGACG	1648	+	Hordeum vulgare	cis-acting regulatory element involved in the MeJA-responsiveness
SsuXTH13	MYB	CAACTG	525	-	Arabidopsis thaliana
SsuXTH13	MYB	CAACAG	297	+	Nicotiana tabacum
SsuXTH13	CAT-box	GCCACT	186	-	Arabidopsis thaliana	cis-acting regulatory element related to meristem expression
SsuXTH13	MBS	CAACTG	525	-	Arabidopsis thaliana	MYB binding site involved in drought-inducibility
SsuXTH13	MYB	CAACCA	180	+	Arabidopsis thaliana
SsuXTH13	MYB	CAACCA	224	+	Arabidopsis thaliana
SsuXTH13	MYB	CAACAG	297	+	Arabidopsis thaliana
SsuXTH13	MYB	CAACCA	329	+	Arabidopsis thaliana
SsuXTH13	MYB	CAACCA	663	-	Arabidopsis thaliana
SsuXTH13	MYB	CAACCA	883	+	Arabidopsis thaliana
SsuXTH13	MYB	CAACCA	1210	-	Arabidopsis thaliana
SsuXTH13	MYB	CAACCA	1991	+	Arabidopsis thaliana
SsuXTH14	MYC	CATTTG	234	-	Arabidopsis thaliana
SsuXTH14	MYC	CATTTG	432	+	Arabidopsis thaliana
SsuXTH14	MYC	CATGTG	449	-	Arabidopsis thaliana
SsuXTH14	MYC	CATTTG	700	+	Arabidopsis thaliana
SsuXTH14	MYC	CATTTG	1032	+	Arabidopsis thaliana
SsuXTH14	MYC	CATTTG	1110	-	Arabidopsis thaliana
SsuXTH14	MYC	CAATTG	1265	-	Arabidopsis thaliana
SsuXTH14	MYC	CATGTG	1329	-	Arabidopsis thaliana
SsuXTH14	MYC	CAATTG	1969	-	Arabidopsis thaliana
SsuXTH14	GT1-motif	GGTTAAT	978	-	Avena sativa	light responsive element
SsuXTH14	GT1-motif	GGTTAA	979	-	Arabidopsis thaliana	light responsive element
SsuXTH14	Box 4	ATTAAT	294	+	Petroselinum crispum	part of a conserved DNA module involved in light responsiveness
SsuXTH14	Box 4	ATTAAT	377	+	Petroselinum crispum	part of a conserved DNA module involved in light responsiveness
SsuXTH14	Box 4	ATTAAT	1574	-	Petroselinum crispum	part of a conserved DNA module involved in light responsiveness
SsuXTH14	Box 4	ATTAAT	1898	-	Petroselinum crispum	part of a conserved DNA module involved in light responsiveness
SsuXTH14	TGACG-motif	TGACG	54	+	Hordeum vulgare	cis-acting regulatory element involved in the MeJA-responsiveness
SsuXTH14	TGACG-motif	TGACG	62	-	Hordeum vulgare	cis-acting regulatory element involved in the MeJA-responsiveness
SsuXTH14	TGACG-motif	TGACG	250	-	Hordeum vulgare	cis-acting regulatory element involved in the MeJA-responsiveness
SsuXTH14	TCCC-motif	TCTCCCT	1088	+	Spinacia oleracea	part of a light responsive element
SsuXTH14	O2-site	GATGACATGG	1854	+	Zea mays	cis-acting regulatory element involved in zein metabolism regulation
SsuXTH14	TCT-motif	TCTTAC	758	+	Arabidopsis thaliana	part of a light responsive element
SsuXTH14	TCT-motif	TCTTAC	1374	+	Arabidopsis thaliana	part of a light responsive element
SsuXTH14	TGA-box	TGACGTAA	54	+	Glycine max	part of an auxin-responsive element
SsuXTH14	CGTCA-motif	CGTCA	54	-	Hordeum vulgare	cis-acting regulatory element involved in the MeJA-responsiveness
SsuXTH14	CGTCA-motif	CGTCA	62	+	Hordeum vulgare	cis-acting regulatory element involved in the MeJA-responsiveness
SsuXTH14	CGTCA-motif	CGTCA	250	+	Hordeum vulgare	cis-acting regulatory element involved in the MeJA-responsiveness
SsuXTH14	GARE-motif	TCTGTTG	1725	-	Brassica oleracea	gibberellin-responsive element
SsuXTH14	ARE	AAACCA	312	-	Zea mays	cis-acting regulatory element essential for the anaerobic induction
SsuXTH14	ARE	AAACCA	332	+	Zea mays	cis-acting regulatory element essential for the anaerobic induction
SsuXTH14	ARE	AAACCA	696	+	Zea mays	cis-acting regulatory element essential for the anaerobic induction
SsuXTH14	ARE	AAACCA	865	+	Zea mays	cis-acting regulatory element essential for the anaerobic induction
SsuXTH14	ARE	AAACCA	939	+	Zea mays	cis-acting regulatory element essential for the anaerobic induction
SsuXTH14	ARE	AAACCA	1010	+	Zea mays	cis-acting regulatory element essential for the anaerobic induction
SsuXTH14	ARE	AAACCA	1040	-	Zea mays	cis-acting regulatory element essential for the anaerobic induction
SsuXTH14	WUN-motif	TTATTACAT	1556	-	Nicotiana glutinosa
SsuXTH14	HD-Zip 3	GTAAT(G/C)ATTAC	1143	-	Arabidopsis thaliana	protein binding site
SsuXTH14	MBS	CAACTG	638	+	Arabidopsis thaliana	MYB binding site involved in drought-inducibility
SsuXTH14	MBS	CAACTG	1615	-	Arabidopsis thaliana	MYB binding site involved in drought-inducibility
SsuXTH14	MYB	CAACCA	869	+	Arabidopsis thaliana
SsuXTH14	P-box	CCTTTTG	243	+	Oryza sativa	gibberellin-responsive element
SsuXTH14	chs-CMA2a	TCACTTGA	362	+	Petroselinum crispum	part of a light responsive element
SsuXTH14	MYB	TAACCA	893	-	Arabidopsis thaliana
SsuXTH14	MYB	CAACCA	1036	-	Arabidopsis thaliana
SsuXTH14	MYB	CAACCA	1129	+	Arabidopsis thaliana
SsuXTH14	MYB	CAACAG	1725	+	Arabidopsis thaliana
SsuXTH14	MYB	CAACAG	1725	+	Nicotiana tabacum
SsuXTH14	MYB	TAACCA	893	-	Arabidopsis thaliana
SsuXTH14	MYB	CAACTG	638	+	Arabidopsis thaliana
SsuXTH14	MYB	TAACTG	769	+	Arabidopsis thaliana
SsuXTH14	MYB	CAACTG	1615	-	Arabidopsis thaliana
SsuXTH15	WUN-motif	AAATTACTA	841	-	Nicotiana glutinosa
SsuXTH15	WUN-motif	AAATTACT	842	-	Nicotiana glutinosa
SsuXTH15	WUN-motif	AAATTACTA	1518	+	Nicotiana glutinosa
SsuXTH15	P-box	CCTTTTG	410	-	Oryza sativa	gibberellin-responsive element
SsuXTH15	chs-CMA2a	TCACTTGA	1167	+	Petroselinum crispum	part of a light responsive element
SsuXTH15	G-box	TAACACGTAG	339	-	Brassica oleracea	cis-acting regulatory element involved in light responsiveness
SsuXTH15	G-box	TACGTG	340	+	Arabidopsis thaliana	cis-acting regulatory element involved in light responsiveness
SsuXTH15	CGTCA-motif	CGTCA	1117	+	Hordeum vulgare	cis-acting regulatory element involved in the MeJA-responsiveness
SsuXTH15	CGTCA-motif	CGTCA	1646	+	Hordeum vulgare	cis-acting regulatory element involved in the MeJA-responsiveness
SsuXTH15	ARE	AAACCA	536	+	Zea mays	cis-acting regulatory element essential for the anaerobic induction
SsuXTH15	ARE	AAACCA	732	+	Zea mays	cis-acting regulatory element essential for the anaerobic induction
SsuXTH15	ARE	AAACCA	774	+	Zea mays	cis-acting regulatory element essential for the anaerobic induction
SsuXTH15	ARE	AAACCA	952	+	Zea mays	cis-acting regulatory element essential for the anaerobic induction
SsuXTH15	ARE	AAACCA	1635	-	Zea mays	cis-acting regulatory element essential for the anaerobic induction
SsuXTH15	ARE	AAACCA	1777	+	Zea mays	cis-acting regulatory element essential for the anaerobic induction
SsuXTH15	Box II	ACACGTTGT	164	+	Sinapis alba	part of a light responsive element
SsuXTH15	TCT-motif	TCTTAC	299	+	Arabidopsis thaliana	part of a light responsive element
SsuXTH15	TCT-motif	TCTTAC	1545	+	Arabidopsis thaliana	part of a light responsive element
SsuXTH15	LAMP-element	CTTTATCA	1589	-	Pisum sativum	part of a light responsive element
SsuXTH15	ATCT-motif	AATCTAATCC	1031	-	Pisum sativum	part of a conserved DNA module involved in light responsiveness
SsuXTH15	G-Box	CACGTT	23	-	Pisum sativum	cis-acting regulatory element involved in light responsiveness
SsuXTH15	G-Box	CACGTT	165	+	Pisum sativum	cis-acting regulatory element involved in light responsiveness
SsuXTH15	MYC	CAATTG	111	+	Arabidopsis thaliana
SsuXTH15	MYC	CATTTG	194	+	Arabidopsis thaliana
SsuXTH15	MYC	CATTTG	466	+	Arabidopsis thaliana
SsuXTH15	MYC	CAATTG	1057	-	Arabidopsis thaliana
SsuXTH15	MYC	CATTTG	1230	-	Arabidopsis thaliana
SsuXTH15	MYC	CAATTG	1356	-	Arabidopsis thaliana
SsuXTH15	ABRE	ACGTG	24	+	Arabidopsis thaliana	abscisic acid responsiveness
SsuXTH15	ABRE	ACGTG	165	-	Arabidopsis thaliana	abscisic acid responsiveness
SsuXTH15	ABRE	ACGTG	341	+	Arabidopsis thaliana	abscisic acid responsiveness
SsuXTH15	GT1-motif	GGTTAA	391	+	Arabidopsis thaliana	light responsive element
SsuXTH15	GT1-motif	GGTTAA	747	-	Arabidopsis thaliana	light responsive element
SsuXTH15	Box 4	ATTAAT	237	+	Petroselinum crispum	part of a conserved DNA module involved in light responsiveness
SsuXTH15	Box 4	ATTAAT	1482	-	Petroselinum crispum	part of a conserved DNA module involved in light responsiveness
SsuXTH15	CCAAT-box	CAACGG	1193	+	Hordeum vulgare	MYBHv1 binding site
SsuXTH15	CCAAT-box	CAACGG	1221	-	Hordeum vulgare	MYBHv1 binding site
SsuXTH15	TGACG-motif	TGACG	1117	-	Hordeum vulgare	cis-acting regulatory element involved in the MeJA-responsiveness
SsuXTH15	TGACG-motif	TGACG	1646	-	Hordeum vulgare	cis-acting regulatory element involved in the MeJA-responsiveness
SsuXTH15	TCCC-motif	TCTCCCT	620	+	Spinacia oleracea	part of a light responsive element
SsuXTH15	TCCC-motif	TCTCCCT	1882	+	Spinacia oleracea	part of a light responsive element
SsuXTH15	TCCC-motif	TCTCCCT	1970	+	Spinacia oleracea	part of a light responsive element
SsuXTH15	MYB	TAACTG	425	-	Arabidopsis thaliana
SsuXTH15	MYB	TAACTG	1664	-	Arabidopsis thaliana
SsuXTH15	MYB	CCGTTG	1193	-	Arabidopsis thaliana
SsuXTH15	MYB	CCGTTG	1221	+	Arabidopsis thaliana
SsuXTH15	CAT-box	GCCACT	2	-	Arabidopsis thaliana	cis-acting regulatory element related to meristem expression
SsuXTH15	MYB	TAACCA	390	-	Arabidopsis thaliana
SsuXTH15	MYB	TAACCA	748	+	Arabidopsis thaliana
SsuXTH15	MYB	TAACCA	1249	-	Arabidopsis thaliana
SsuXTH15	MYB	TAACCA	390	-	Arabidopsis thaliana
SsuXTH15	MYB	CAACCA	489	+	Arabidopsis thaliana
SsuXTH15	MYB	CAACCA	560	-	Arabidopsis thaliana
SsuXTH15	MYB	TAACCA	748	+	Arabidopsis thaliana
SsuXTH15	MYB	TAACCA	1249	-	Arabidopsis thaliana
SsuXTH15	MYB	CAACCA	1800	-	Arabidopsis thaliana
SsuXTH15	ABRE	TACGTG	340	+	Zea mays	abscisic acid responsiveness
SsuXTH15	ABRE	CACGTA	340	-	Zea mays	abscisic acid responsiveness
SsuXTH16	CGTCA-motif	CGTCA	128	-	Hordeum vulgare	cis-acting regulatory element involved in the MeJA-responsiveness
SsuXTH16	GARE-motif	TCTGTTG	1466	+	Brassica oleracea	gibberellin-responsive element
SsuXTH16	GCN4_motif	TGAGTCA	359	-	Oryza sativa	cis-regulatory element involved in endosperm expression
SsuXTH16	ARE	AAACCA	1663	+	Zea mays	cis-acting regulatory element essential for the anaerobic induction
SsuXTH16	WUN-motif	AAATTACT	66	-	Nicotiana glutinosa
SsuXTH16	WUN-motif	AAATTACT	385	-	Nicotiana glutinosa
SsuXTH16	WUN-motif	AAATTACT	503	-	Nicotiana glutinosa
SsuXTH16	WRE3	CCACCT	466	+	Pisum sativum
SsuXTH16	G-box	tgACACGTGGCA	332	-	Lycopersicon esculentum	cis-acting regulatory element involved in light responsiveness
SsuXTH16	G-box	CACGTG	335	+	Arabidopsis thaliana	cis-acting regulatory element involved in light responsiveness
SsuXTH16	ABRE	GACACGTGGC	333	-	Triticum aestivum	abscisic acid responsiveness
SsuXTH16	ABRE	CACGTG	335	+	Arabidopsis thaliana	abscisic acid responsiveness
SsuXTH16	ABRE	ACGTG	336	+	Arabidopsis thaliana	abscisic acid responsiveness
SsuXTH16	G-Box	CACGTG	335	+	Pisum sativum	cis-acting regulatory element involved in light responsiveness
SsuXTH16	GT1-motif	GGTTAA	781	-	Arabidopsis thaliana	light responsive element
SsuXTH16	Box 4	ATTAAT	1518	-	Petroselinum crispum	part of a conserved DNA module involved in light responsiveness
SsuXTH16	Box 4	ATTAAT	1531	-	Petroselinum crispum	part of a conserved DNA module involved in light responsiveness
SsuXTH16	Box 4	ATTAAT	1595	-	Petroselinum crispum	part of a conserved DNA module involved in light responsiveness
SsuXTH16	LTR	CCGAAA	1009	+	Hordeum vulgare	cis-acting element involved in low-temperature responsiveness
SsuXTH16	chs-Unit 1 m1	ACCTAACCCGC	1731	-	Hordeum vulgare	part of a light responsive element
SsuXTH16	TGACG-motif	TGACG	128	+	Hordeum vulgare	cis-acting regulatory element involved in the MeJA-responsiveness
SsuXTH16	chs-CMA1a	TTACTTAA	433	+	Daucus carota	part of a light responsive element
SsuXTH16	CAT-box	GCCACT	1068	+	Arabidopsis thaliana	cis-acting regulatory element related to meristem expression
SsuXTH16	GATA-motif	AAGATAAGATT	1250	+	Arabidopsis thaliana	part of a light responsive element
SsuXTH16	MYB	TAACCA	782	+	Arabidopsis thaliana
SsuXTH16	MYB	CAACTG	1372	-	Arabidopsis thaliana
SsuXTH16	MRE	AACCTAA	1736	-	Petroselinum crispum	MYB binding site involved in light responsiveness
SsuXTH16	MBS	CAACTG	1372	-	Arabidopsis thaliana	MYB binding site involved in drought-inducibility
SsuXTH16	MYB	TAACCA	782	+	Arabidopsis thaliana
SsuXTH16	MYB	CAACAG	1467	-	Arabidopsis thaliana
SsuXTH16	MYB	CAACAG	1467	-	Nicotiana tabacum
SsuXTH17	GT1-motif	GGTTAA	1106	+	Arabidopsis thaliana	light responsive element
SsuXTH17	TCA-element	CCATCTTTTT	1666	+	Nicotiana tabacum	cis-acting element involved in salicylic acid responsiveness
SsuXTH17	MYC	CATGTG	1698	+	Arabidopsis thaliana
SsuXTH17	MYC	CAATTG	1738	-	Arabidopsis thaliana
SsuXTH17	ABRE	GCCGCGTGGC	1484	+	Oryza sativa	abscisic acid responsiveness
SsuXTH17	TGA-element	AACGAC	555	+	Brassica oleracea	auxin-responsive element
SsuXTH17	TGACG-motif	TGACG	637	-	Hordeum vulgare	cis-acting regulatory element involved in the MeJA-responsiveness
SsuXTH17	CAT-box	GCCACT	335	+	Arabidopsis thaliana	cis-acting regulatory element related to meristem expression
SsuXTH17	circadian	CAAAGATATC	229	+	Lycopersicon esculentum	cis-acting regulatory element involved in circadian control
SsuXTH17	circadian	CAAAGATATC	233	-	Lycopersicon esculentum	cis-acting regulatory element involved in circadian control
SsuXTH17	TC-rich repeats	GTTTTCTTAC	1724	-	Nicotiana tabacum	cis-acting element involved in defense and stress responsiveness
SsuXTH17	GC-motif	CCCCCG	423	-	Zea mays	enhancer-like element involved in anoxic specific inducibility
SsuXTH17	TCT-motif	TCTTAC	824	-	Arabidopsis thaliana	part of a light responsive element
SsuXTH17	ATCT-motif	AATCTAATCC	1645	-	Pisum sativum	part of a conserved DNA module involved in light responsiveness
SsuXTH17	CGTCA-motif	CGTCA	637	+	Hordeum vulgare	cis-acting regulatory element involved in the MeJA-responsiveness
SsuXTH17	ARE	AAACCA	563	-	Zea mays	cis-acting regulatory element essential for the anaerobic induction
SsuXTH17	ARE	AAACCA	1110	+	Zea mays	cis-acting regulatory element essential for the anaerobic induction
SsuXTH17	ARE	AAACCA	1280	+	Zea mays	cis-acting regulatory element essential for the anaerobic induction
SsuXTH17	MYB	TAACCA	1105	-	Arabidopsis thaliana
SsuXTH17	MYB	CAACCA	1136	+	Arabidopsis thaliana
SsuXTH17	MYB	CAACCA	1636	-	Arabidopsis thaliana
SsuXTH17	MYB	CAACCA	1975	+	Arabidopsis thaliana
SsuXTH17	MYB	CAACCA	1995	+	Arabidopsis thaliana
SsuXTH17	MYB	TAACCA	1105	-	Arabidopsis thaliana
SsuXTH18	MYB	CAACAG	321	+	Arabidopsis thaliana
SsuXTH18	MYB	TAACCA	788	-	Arabidopsis thaliana
SsuXTH18	MYB	CAACCA	1419	+	Arabidopsis thaliana
SsuXTH18	MYB	TAACCA	1696	+	Arabidopsis thaliana
SsuXTH18	MYB	CAACCA	1929	+	Arabidopsis thaliana
SsuXTH18	MBS	CAACTG	4	+	Arabidopsis thaliana	MYB binding site involved in drought-inducibility
SsuXTH18	MBS	CAACTG	416	-	Arabidopsis thaliana	MYB binding site involved in drought-inducibility
SsuXTH18	MBS	CAACTG	1763	-	Arabidopsis thaliana	MYB binding site involved in drought-inducibility
SsuXTH18	MYB	CAACAG	321	+	Nicotiana tabacum
SsuXTH18	MYB	TAACCA	788	-	Arabidopsis thaliana
SsuXTH18	MYB	TAACCA	1696	+	Arabidopsis thaliana
SsuXTH18	MYB	CAACTG	4	+	Arabidopsis thaliana
SsuXTH18	MYB	CAACTG	416	-	Arabidopsis thaliana
SsuXTH18	MYB	TAACTG	946	+	Arabidopsis thaliana
SsuXTH18	MYB	CAACTG	1763	-	Arabidopsis thaliana
SsuXTH18	TCCC-motif	TCTCCCT	1954	+	Spinacia oleracea	part of a light responsive element
SsuXTH18	TGACG-motif	TGACG	837	-	Hordeum vulgare	cis-acting regulatory element involved in the MeJA-responsiveness
SsuXTH18	TGACG-motif	TGACG	1793	-	Hordeum vulgare	cis-acting regulatory element involved in the MeJA-responsiveness
SsuXTH18	Myc	TCTCTTA	1782	+	Arabidopsis thaliana
SsuXTH18	W box	TTGACC	328	-	Arabidopsis thaliana
SsuXTH18	W box	TTGACC	1324	+	Arabidopsis thaliana
SsuXTH18	TGA-element	AACGAC	1839	-	Brassica oleracea	auxin-responsive element
SsuXTH18	Box 4	ATTAAT	1492	-	Petroselinum crispum	part of a conserved DNA module involved in light responsiveness
SsuXTH18	G-Box	CACGTT	1381	-	Pisum sativum	cis-acting regulatory element involved in light responsiveness
SsuXTH18	ABRE	TACGGTC	1056	-	Arabidopsis thaliana	abscisic acid responsiveness
SsuXTH18	ABRE	ACGTG	1382	+	Arabidopsis thaliana	abscisic acid responsiveness
SsuXTH18	MYC	CAATTG	149	+	Arabidopsis thaliana
SsuXTH18	MYC	CATTTG	1018	+	Arabidopsis thaliana
SsuXTH18	MYC	CATTTG	1258	-	Arabidopsis thaliana
SsuXTH18	MYC	CATGTG	1396	-	Arabidopsis thaliana
SsuXTH18	MYC	CATTTG	1573	+	Arabidopsis thaliana
SsuXTH18	ATCT-motif	AATCTAATCC	284	+	Pisum sativum	part of a conserved DNA module involved in light responsiveness
SsuXTH18	TCT-motif	TCTTAC	165	+	Arabidopsis thaliana	part of a light responsive element
SsuXTH18	I-box	TGATAATGT	793	-	Solanum tuberosum	part of a light responsive element
SsuXTH18	O2-site	GATGATGTGG	268	+	Zea mays	cis-acting regulatory element involved in zein metabolism regulation
SsuXTH18	ARE	AAACCA	278	+	Zea mays	cis-acting regulatory element essential for the anaerobic induction
SsuXTH18	ARE	AAACCA	1943	+	Zea mays	cis-acting regulatory element essential for the anaerobic induction
SsuXTH18	CGTCA-motif	CGTCA	837	+	Hordeum vulgare	cis-acting regulatory element involved in the MeJA-responsiveness
SsuXTH18	CGTCA-motif	CGTCA	1793	+	Hordeum vulgare	cis-acting regulatory element involved in the MeJA-responsiveness
SsuXTH18	P-box	CCTTTTG	1041	-	Oryza sativa	gibberellin-responsive element
SsuXTH19	MYB	CAACAG	1156	-	Nicotiana tabacum
SsuXTH19	MYB	CAACAG	1510	+	Nicotiana tabacum
SsuXTH19	MYB	TAACCA	1035	+	Arabidopsis thaliana
SsuXTH19	MYB	CAACCA	1091	-	Arabidopsis thaliana
SsuXTH19	MYB	CAACAG	1156	-	Arabidopsis thaliana
SsuXTH19	MYB	CAACCA	1490	-	Arabidopsis thaliana
SsuXTH19	MYB	CAACAG	1510	+	Arabidopsis thaliana
SsuXTH19	MYB	CAACCA	1829	+	Arabidopsis thaliana
SsuXTH19	MYB	CAACCA	1966	+	Arabidopsis thaliana
SsuXTH19	MRE	AACCTAA	625	+	Petroselinum crispum	MYB binding site involved in light responsiveness
SsuXTH19	MRE	AACCTAA	641	+	Petroselinum crispum	MYB binding site involved in light responsiveness
SsuXTH19	MYB	TAACCA	1035	+	Arabidopsis thaliana
SsuXTH19	ATCT-motif	AATCTAATCC	741	-	Pisum sativum	part of a conserved DNA module involved in light responsiveness
SsuXTH19	TCT-motif	TCTTAC	512	+	Arabidopsis thaliana	part of a light responsive element
SsuXTH19	TC-rich repeats	ATTCTCTAAC	1975	+	Nicotiana tabacum	cis-acting element involved in defense and stress responsiveness
SsuXTH19	O2-site	GATGATGTGG	581	-	Zea mays	cis-acting regulatory element involved in zein metabolism regulation
SsuXTH19	O2-site	GATGA(C/T)(A/G)TG(A/G)	1197	+	Zea mays	cis-acting regulatory element involved in zein metabolism regulation
SsuXTH19	chs-CMA1a	TTACTTAA	1229	-	Daucus carota	part of a light responsive element
SsuXTH19	TGACG-motif	TGACG	129	+	Hordeum vulgare	cis-acting regulatory element involved in the MeJA-responsiveness
SsuXTH19	Box 4	ATTAAT	167	+	Petroselinum crispum	part of a conserved DNA module involved in light responsiveness
SsuXTH19	Box 4	ATTAAT	713	+	Petroselinum crispum	part of a conserved DNA module involved in light responsiveness
SsuXTH19	Box 4	ATTAAT	936	+	Petroselinum crispum	part of a conserved DNA module involved in light responsiveness
SsuXTH19	Box 4	ATTAAT	1105	-	Petroselinum crispum	part of a conserved DNA module involved in light responsiveness
SsuXTH19	Box 4	ATTAAT	1563	-	Petroselinum crispum	part of a conserved DNA module involved in light responsiveness
SsuXTH19	Box 4	ATTAAT	1710	-	Petroselinum crispum	part of a conserved DNA module involved in light responsiveness
SsuXTH19	LTR	CCGAAA	108	-	Hordeum vulgare	cis-acting element involved in low-temperature responsiveness
SsuXTH19	LTR	CCGAAA	1459	+	Hordeum vulgare	cis-acting element involved in low-temperature responsiveness
SsuXTH19	MYC	CAATTG	1843	-	Arabidopsis thaliana
SsuXTH19	GT1-motif	GGTTAA	1034	-	Arabidopsis thaliana	light responsive element
SsuXTH19	G-box	CACGAC	823	-	Zea mays	cis-acting regulatory element involved in light responsiveness
SsuXTH19	WRE3	CCACCT	65	+	Pisum sativum
SsuXTH19	WRE3	CCACCT	836	-	Pisum sativum
SsuXTH19	WUN-motif	AAATTACT	1695	+	Nicotiana glutinosa
SsuXTH19	WUN-motif	TAATTACTC	1812	+	Nicotiana glutinosa
SsuXTH19	ARE	AAACCA	544	+	Zea mays	cis-acting regulatory element essential for the anaerobic induction
SsuXTH19	ARE	AAACCA	703	+	Zea mays	cis-acting regulatory element essential for the anaerobic induction
SsuXTH19	ARE	AAACCA	1436	-	Zea mays	cis-acting regulatory element essential for the anaerobic induction
SsuXTH19	CGTCA-motif	CGTCA	129	-	Hordeum vulgare	cis-acting regulatory element involved in the MeJA-responsiveness
SsuXTH20	G-box	CACGTC	286	-	Zea mays	cis-acting regulatory element involved in light responsiveness
SsuXTH20	G-box	CACGTG	1718	-	Arabidopsis thaliana	cis-acting regulatory element involved in light responsiveness
SsuXTH20	G-box	CACGTC	1731	-	Zea mays	cis-acting regulatory element involved in light responsiveness
SsuXTH20	TATC-box	TATCCCA	480	+	Oryza sativa	cis-acting element involved in gibberellin-responsiveness
SsuXTH20	ARE	AAACCA	1525	-	Zea mays	cis-acting regulatory element essential for the anaerobic induction
SsuXTH20	CGTCA-motif	CGTCA	1730	-	Hordeum vulgare	cis-acting regulatory element involved in the MeJA-responsiveness
SsuXTH20	O2-site	GATGA(C/T)(A/G)TG(A/G)	1270	+	Zea mays	cis-acting regulatory element involved in zein metabolism regulation
SsuXTH20	O2-site	GATGACATGG	1625	-	Zea mays	cis-acting regulatory element involved in zein metabolism regulation
SsuXTH20	O2-site	GATGATGTGG	1728	+	Zea mays	cis-acting regulatory element involved in zein metabolism regulation
SsuXTH20	TCT-motif	TCTTAC	874	+	Arabidopsis thaliana	part of a light responsive element
SsuXTH20	TGACG-motif	TGACG	1730	+	Hordeum vulgare	cis-acting regulatory element involved in the MeJA-responsiveness
SsuXTH20	Myc	TCTCTTA	740	+	Arabidopsis thaliana
SsuXTH20	Myc	TCTCTTA	785	+	Arabidopsis thaliana
SsuXTH20	GT1-motif	GGTTAA	497	-	Arabidopsis thaliana	light responsive element
SsuXTH20	GT1-motif	GGTTAAT	862	-	Avena sativa	light responsive element
SsuXTH20	GT1-motif	GGTTAA	863	-	Arabidopsis thaliana	light responsive element
SsuXTH20	GT1-motif	GGTTAAT	1179	+	Avena sativa	light responsive element
SsuXTH20	ATC-motif	TGCTATCCA	1778	-	Pisum sativum	part of a conserved DNA module involved in light responsiveness
SsuXTH20	G-Box	CACGTG	1718	-	Pisum sativum	cis-acting regulatory element involved in light responsiveness
SsuXTH20	ABRE	ACGTG	287	+	Arabidopsis thaliana	abscisic acid responsiveness
SsuXTH20	ABRE	CACGTG	1718	-	Arabidopsis thaliana	abscisic acid responsiveness
SsuXTH20	ABRE	ACGTG	1719	+	Arabidopsis thaliana	abscisic acid responsiveness
SsuXTH20	ABRE	ACGTG	1732	+	Arabidopsis thaliana	abscisic acid responsiveness
SsuXTH20	MYC	CATTTG	614	+	Arabidopsis thaliana
SsuXTH20	MYC	CATTTG	642	+	Arabidopsis thaliana
SsuXTH20	MYC	CATTTG	651	-	Arabidopsis thaliana
SsuXTH20	MYC	CATTTG	1437	-	Arabidopsis thaliana
SsuXTH20	MYC	CATGTG	1687	+	Arabidopsis thaliana
SsuXTH20	Box 4	ATTAAT	976	+	Petroselinum crispum	part of a conserved DNA module involved in light responsiveness
SsuXTH20	Box 4	ATTAAT	1809	-	Petroselinum crispum	part of a conserved DNA module involved in light responsiveness
SsuXTH20	CGTCA-motif	CGTCA	48	-	Hordeum vulgare	cis-acting regulatory element involved in the MeJA-responsiveness
SsuXTH20	CGTCA-motif	CGTCA	951	+	Hordeum vulgare	cis-acting regulatory element involved in the MeJA-responsiveness
SsuXTH20	WRE3	CCACCT	1836	-	Pisum sativum
SsuXTH20	G-box	CACGAC	71	+	Zea mays	cis-acting regulatory element involved in light responsiveness
SsuXTH20	G-box	TACGTG	423	-	Arabidopsis thaliana	cis-acting regulatory element involved in light responsiveness
SsuXTH20	G-box	CACGAC	493	+	Zea mays	cis-acting regulatory element involved in light responsiveness
SsuXTH20	G-box	CACGTG	703	+	Arabidopsis thaliana	cis-acting regulatory element involved in light responsiveness
SsuXTH20	G-box	CACGAC	1159	-	Zea mays	cis-acting regulatory element involved in light responsiveness
SsuXTH20	GA-motif	ATAGATAA	600	+	Arabidopsis thaliana	part of a light responsive element
SsuXTH20	TGA-element	AACGAC	292	-	Brassica oleracea	auxin-responsive element
SsuXTH20	TGA-element	AACGAC	1073	+	Brassica oleracea	auxin-responsive element
SsuXTH20	TGACG-motif	TGACG	48	+	Hordeum vulgare	cis-acting regulatory element involved in the MeJA-responsiveness
SsuXTH20	TGACG-motif	TGACG	951	-	Hordeum vulgare	cis-acting regulatory element involved in the MeJA-responsiveness
SsuXTH20	Myc	TCTCTTA	1217	-	Arabidopsis thaliana
SsuXTH20	chs-CMA1a	TTACTTAA	1536	-	Daucus carota	part of a light responsive element
SsuXTH20	GT1-motif	GGTTAA	1438	-	Arabidopsis thaliana	light responsive element
SsuXTH20	GT1-motif	GGTTAA	1486	-	Arabidopsis thaliana	light responsive element
SsuXTH20	GT1-motif	GGTTAAT	1915	-	Avena sativa	light responsive element
SsuXTH20	GT1-motif	GGTTAA	1916	-	Arabidopsis thaliana	light responsive element
SsuXTH20	ABRE	ACGTG	423	-	Arabidopsis thaliana	abscisic acid responsiveness
SsuXTH20	ABRE	CGCACGTGTC	701	+	Hordeum vulgare	abscisic acid responsiveness
SsuXTH20	ABRE	CACGTG	703	+	Arabidopsis thaliana	abscisic acid responsiveness
SsuXTH20	ABRE	ACGTG	704	+	Arabidopsis thaliana	abscisic acid responsiveness
SsuXTH20	ABRE	GCCGCGTGGC	1076	+	Oryza sativa	abscisic acid responsiveness
SsuXTH20	G-Box	CACGTG	703	+	Pisum sativum	cis-acting regulatory element involved in light responsiveness
SsuXTH20	MYC	CATGTG	435	-	Arabidopsis thaliana
SsuXTH20	MYC	CAATTG	678	+	Arabidopsis thaliana
SsuXTH20	MYC	CATTTG	995	-	Arabidopsis thaliana
SsuXTH20	MYC	CATTTG	1053	-	Arabidopsis thaliana
SsuXTH20	MYC	CATTTG	1111	-	Arabidopsis thaliana
SsuXTH20	MYC	CAATTG	1278	-	Arabidopsis thaliana
SsuXTH20	MYC	CATGTG	1509	+	Arabidopsis thaliana
SsuXTH20	MYC	CATGTG	1756	-	Arabidopsis thaliana
SsuXTH20	Box 4	ATTAAT	1186	-	Petroselinum crispum	part of a conserved DNA module involved in light responsiveness
SsuXTH20	LTR	CCGAAA	392	-	Hordeum vulgare	cis-acting element involved in low-temperature responsiveness
SsuXTH20	TGA-box	TGACGTAA	48	+	Glycine max	part of an auxin-responsive element
SsuXTH20	circadian	CAAAGATATC	560	-	Lycopersicon esculentum	cis-acting regulatory element involved in circadian control
SsuXTH20	O2-site	GATGA(C/T)(A/G)TG(A/G)	537	+	Zea mays	cis-acting regulatory element involved in zein metabolism regulation
SsuXTH20	O2-site	GATGATGTGG	1175	+	Zea mays	cis-acting regulatory element involved in zein metabolism regulation
SsuXTH20	AE-box	AGAAACAA	187	-	Arabidopsis thaliana	part of a module for light response
SsuXTH20	AE-box	AGAAACAA	1774	-	Arabidopsis thaliana	part of a module for light response
SsuXTH20	TC-rich repeats	GTTTTCTTAC	767	-	Nicotiana tabacum	cis-acting element involved in defense and stress responsiveness
SsuXTH20	TC-rich repeats	ATTCTCTAAC	936	+	Nicotiana tabacum	cis-acting element involved in defense and stress responsiveness
SsuXTH20	TCT-motif	TCTTAC	1779	+	Arabidopsis thaliana	part of a light responsive element
SsuXTH20	MYB	TAACTG	563	+	Arabidopsis thaliana
SsuXTH20	MYB	TAACCA	498	+	Arabidopsis thaliana
SsuXTH20	MYB	TAACCA	864	+	Arabidopsis thaliana
SsuXTH20	MYB	TAACCA	1655	-	Arabidopsis thaliana
SsuXTH20	MYB	CAACCA	246	-	Arabidopsis thaliana
SsuXTH20	MYB	TAACCA	498	+	Arabidopsis thaliana
SsuXTH20	MYB	TAACCA	864	+	Arabidopsis thaliana
SsuXTH20	MYB	TAACCA	1655	-	Arabidopsis thaliana
SsuXTH20	MYB	TAACCA	902	-	Arabidopsis thaliana
SsuXTH20	MYB	TAACCA	1439	+	Arabidopsis thaliana
SsuXTH20	MYB	TAACCA	1917	+	Arabidopsis thaliana
SsuXTH20	MYB	TAACCA	1963	+	Arabidopsis thaliana
SsuXTH20	MYB	TAACTG	641	+	Arabidopsis thaliana
SsuXTH20	MYB	CAACTG	1652	+	Arabidopsis thaliana
SsuXTH20	MYB	CAACTG	1889	+	Arabidopsis thaliana
SsuXTH20	MYB	CAACCA	439	-	Arabidopsis thaliana
SsuXTH20	MYB	CAACAG	469	-	Arabidopsis thaliana
SsuXTH20	MYB	TAACCA	902	-	Arabidopsis thaliana
SsuXTH20	MYB	TAACCA	1439	+	Arabidopsis thaliana
SsuXTH20	MYB	TAACCA	1917	+	Arabidopsis thaliana
SsuXTH20	MYB	TAACCA	1963	+	Arabidopsis thaliana
SsuXTH20	MRE	AACCTAA	1661	+	Petroselinum crispum	MYB binding site involved in light responsiveness
SsuXTH20	MBS	CAACTG	1652	+	Arabidopsis thaliana	MYB binding site involved in drought-inducibility
SsuXTH20	MBS	CAACTG	1889	+	Arabidopsis thaliana	MYB binding site involved in drought-inducibility
SsuXTH20	MYB	CAACAG	469	-	Nicotiana tabacum
SsuXTH21	MYB	TAACCA	902	-	Arabidopsis thaliana
SsuXTH21	MYB	TAACCA	1439	+	Arabidopsis thaliana
SsuXTH21	MYB	TAACCA	1917	+	Arabidopsis thaliana
SsuXTH21	MYB	TAACCA	1963	+	Arabidopsis thaliana
SsuXTH21	MYB	TAACTG	641	+	Arabidopsis thaliana
SsuXTH21	MYB	CAACTG	1652	+	Arabidopsis thaliana
SsuXTH21	MYB	CAACTG	1889	+	Arabidopsis thaliana
SsuXTH21	MYB	CAACCA	439	-	Arabidopsis thaliana
SsuXTH21	MYB	CAACAG	469	-	Arabidopsis thaliana
SsuXTH21	MYB	TAACCA	902	-	Arabidopsis thaliana
SsuXTH21	MYB	TAACCA	1439	+	Arabidopsis thaliana
SsuXTH21	MYB	TAACCA	1917	+	Arabidopsis thaliana
SsuXTH21	MYB	TAACCA	1963	+	Arabidopsis thaliana
SsuXTH21	MRE	AACCTAA	1661	+	Petroselinum crispum	MYB binding site involved in light responsiveness
SsuXTH21	MBS	CAACTG	1652	+	Arabidopsis thaliana	MYB binding site involved in drought-inducibility
SsuXTH21	MBS	CAACTG	1889	+	Arabidopsis thaliana	MYB binding site involved in drought-inducibility
SsuXTH21	MYB	CAACAG	469	-	Nicotiana tabacum
SsuXTH21	CGTCA-motif	CGTCA	48	-	Hordeum vulgare	cis-acting regulatory element involved in the MeJA-responsiveness
SsuXTH21	CGTCA-motif	CGTCA	951	+	Hordeum vulgare	cis-acting regulatory element involved in the MeJA-responsiveness
SsuXTH21	WRE3	CCACCT	1836	-	Pisum sativum
SsuXTH21	G-box	CACGAC	71	+	Zea mays	cis-acting regulatory element involved in light responsiveness
SsuXTH21	G-box	TACGTG	423	-	Arabidopsis thaliana	cis-acting regulatory element involved in light responsiveness
SsuXTH21	G-box	CACGAC	493	+	Zea mays	cis-acting regulatory element involved in light responsiveness
SsuXTH21	G-box	CACGTG	703	+	Arabidopsis thaliana	cis-acting regulatory element involved in light responsiveness
SsuXTH21	G-box	CACGAC	1159	-	Zea mays	cis-acting regulatory element involved in light responsiveness
SsuXTH21	GA-motif	ATAGATAA	600	+	Arabidopsis thaliana	part of a light responsive element
SsuXTH21	TGA-element	AACGAC	292	-	Brassica oleracea	auxin-responsive element
SsuXTH21	TGA-element	AACGAC	1073	+	Brassica oleracea	auxin-responsive element
SsuXTH21	TGACG-motif	TGACG	48	+	Hordeum vulgare	cis-acting regulatory element involved in the MeJA-responsiveness
SsuXTH21	TGACG-motif	TGACG	951	-	Hordeum vulgare	cis-acting regulatory element involved in the MeJA-responsiveness
SsuXTH21	Myc	TCTCTTA	1217	-	Arabidopsis thaliana
SsuXTH21	chs-CMA1a	TTACTTAA	1536	-	Daucus carota	part of a light responsive element
SsuXTH21	GT1-motif	GGTTAA	1438	-	Arabidopsis thaliana	light responsive element
SsuXTH21	GT1-motif	GGTTAA	1486	-	Arabidopsis thaliana	light responsive element
SsuXTH21	GT1-motif	GGTTAAT	1915	-	Avena sativa	light responsive element
SsuXTH21	GT1-motif	GGTTAA	1916	-	Arabidopsis thaliana	light responsive element
SsuXTH21	ABRE	ACGTG	423	-	Arabidopsis thaliana	abscisic acid responsiveness
SsuXTH21	ABRE	CGCACGTGTC	701	+	Hordeum vulgare	abscisic acid responsiveness
SsuXTH21	ABRE	CACGTG	703	+	Arabidopsis thaliana	abscisic acid responsiveness
SsuXTH21	ABRE	ACGTG	704	+	Arabidopsis thaliana	abscisic acid responsiveness
SsuXTH21	ABRE	GCCGCGTGGC	1076	+	Oryza sativa	abscisic acid responsiveness
SsuXTH21	G-Box	CACGTG	703	+	Pisum sativum	cis-acting regulatory element involved in light responsiveness
SsuXTH21	MYC	CATGTG	435	-	Arabidopsis thaliana
SsuXTH21	MYC	CAATTG	678	+	Arabidopsis thaliana
SsuXTH21	MYC	CATTTG	995	-	Arabidopsis thaliana
SsuXTH21	MYC	CATTTG	1053	-	Arabidopsis thaliana
SsuXTH21	MYC	CATTTG	1111	-	Arabidopsis thaliana
SsuXTH21	MYC	CAATTG	1278	-	Arabidopsis thaliana
SsuXTH21	MYC	CATGTG	1509	+	Arabidopsis thaliana
SsuXTH21	MYC	CATGTG	1756	-	Arabidopsis thaliana
SsuXTH21	Box 4	ATTAAT	1186	-	Petroselinum crispum	part of a conserved DNA module involved in light responsiveness
SsuXTH21	LTR	CCGAAA	392	-	Hordeum vulgare	cis-acting element involved in low-temperature responsiveness
SsuXTH21	TGA-box	TGACGTAA	48	+	Glycine max	part of an auxin-responsive element
SsuXTH21	circadian	CAAAGATATC	560	-	Lycopersicon esculentum	cis-acting regulatory element involved in circadian control
SsuXTH21	O2-site	GATGA(C/T)(A/G)TG(A/G)	537	+	Zea mays	cis-acting regulatory element involved in zein metabolism regulation
SsuXTH21	O2-site	GATGATGTGG	1175	+	Zea mays	cis-acting regulatory element involved in zein metabolism regulation
SsuXTH21	AE-box	AGAAACAA	187	-	Arabidopsis thaliana	part of a module for light response
SsuXTH21	AE-box	AGAAACAA	1774	-	Arabidopsis thaliana	part of a module for light response
SsuXTH21	TC-rich repeats	GTTTTCTTAC	767	-	Nicotiana tabacum	cis-acting element involved in defense and stress responsiveness
SsuXTH21	TC-rich repeats	ATTCTCTAAC	936	+	Nicotiana tabacum	cis-acting element involved in defense and stress responsiveness
SsuXTH21	TCT-motif	TCTTAC	1779	+	Arabidopsis thaliana	part of a light responsive element
SsuXTH21	ABRE	CACGTA	423	+	Zea mays	abscisic acid responsiveness
SsuXTH21	ABRE	TACGTG	423	-	Zea mays	abscisic acid responsiveness
SsuXTH22	P-box	CCTTTTG	1877	-	Oryza sativa	gibberellin-responsive element
SsuXTH22	G-box	TACGTG	1213	-	Arabidopsis thaliana	cis-acting regulatory element involved in light responsiveness
SsuXTH22	GARE-motif	TCTGTTG	1433	-	Brassica oleracea	gibberellin-responsive element
SsuXTH22	ARE	AAACCA	362	+	Zea mays	cis-acting regulatory element essential for the anaerobic induction
SsuXTH22	ARE	AAACCA	534	+	Zea mays	cis-acting regulatory element essential for the anaerobic induction
SsuXTH22	ARE	AAACCA	850	+	Zea mays	cis-acting regulatory element essential for the anaerobic induction
SsuXTH22	ARE	AAACCA	1515	-	Zea mays	cis-acting regulatory element essential for the anaerobic induction
SsuXTH22	TCT-motif	TCTTAC	105	+	Arabidopsis thaliana	part of a light responsive element
SsuXTH22	MYC	CATGTG	1526	-	Arabidopsis thaliana
SsuXTH22	ABRE	ACGTG	1213	-	Arabidopsis thaliana	abscisic acid responsiveness
SsuXTH22	Myc	TCTCTTA	746	+	Arabidopsis thaliana
SsuXTH22	MYB	CAACAG	1433	+	Nicotiana tabacum
SsuXTH22	MYB	CAACCA	1088	+	Arabidopsis thaliana
SsuXTH22	MYB	CAACAG	1433	+	Arabidopsis thaliana
SsuXTH22	ABRE	TACGTG	1213	-	Zea mays	abscisic acid responsiveness
SsuXTH22	ABRE	CACGTA	1213	+	Zea mays	abscisic acid responsiveness
SsuXTH23	Myc	TCTCTTA	1045	+	Arabidopsis thaliana
SsuXTH23	Gap-box	CAAATGAA(A/G)A	1087	-	Arabidopsis thaliana	part of a light responsive element
SsuXTH23	TCCC-motif	TCTCCCT	1552	+	Spinacia oleracea	part of a light responsive element
SsuXTH23	chs-CMA1a	TTACTTAA	1657	+	Daucus carota	part of a light responsive element
SsuXTH23	GT1-motif	GGTTAA	84	+	Arabidopsis thaliana	light responsive element
SsuXTH23	ABRE	ACGTG	700	-	Arabidopsis thaliana	abscisic acid responsiveness
SsuXTH23	ABRE	ACGTG	1642	-	Arabidopsis thaliana	abscisic acid responsiveness
SsuXTH23	MYC	CATTTG	198	-	Arabidopsis thaliana
SsuXTH23	MYC	CAATTG	345	+	Arabidopsis thaliana
SsuXTH23	MYC	CATTTG	1091	+	Arabidopsis thaliana
SsuXTH23	MYC	CATGTG	1108	+	Arabidopsis thaliana
SsuXTH23	MYC	CATGTG	1201	+	Arabidopsis thaliana
SsuXTH23	MYC	CATGTG	1269	-	Arabidopsis thaliana
SsuXTH23	MYC	CATGTG	1385	+	Arabidopsis thaliana
SsuXTH23	MYC	CAATTG	1395	-	Arabidopsis thaliana
SsuXTH23	MYC	CATTTG	1470	-	Arabidopsis thaliana
SsuXTH23	Box 4	ATTAAT	1020	-	Petroselinum crispum	part of a conserved DNA module involved in light responsiveness
SsuXTH23	I-box	atGATAAGGTC	1206	-	Helianthus annuus	part of a light responsive element
SsuXTH23	ARE	AAACCA	798	-	Zea mays	cis-acting regulatory element essential for the anaerobic induction
SsuXTH23	ARE	AAACCA	1989	+	Zea mays	cis-acting regulatory element essential for the anaerobic induction
SsuXTH23	GCN4_motif	TGAGTCA	1410	-	Oryza sativa	cis-regulatory element involved in endosperm expression
SsuXTH23	GARE-motif	TCTGTTG	816	+	Brassica oleracea	gibberellin-responsive element
SsuXTH23	P-box	CCTTTTG	452	-	Oryza sativa	gibberellin-responsive element
SsuXTH23	P-box	CCTTTTG	1912	-	Oryza sativa	gibberellin-responsive element
SsuXTH23	G-box	TACGTG	700	-	Arabidopsis thaliana	cis-acting regulatory element involved in light responsiveness
SsuXTH23	G-box	TACGTG	1642	-	Arabidopsis thaliana	cis-acting regulatory element involved in light responsiveness
SsuXTH23	GA-motif	ATAGATAA	1284	-	Arabidopsis thaliana	part of a light responsive element
SsuXTH23	MYB	TAACCA	83	-	Arabidopsis thaliana
SsuXTH23	MYB	CAACAG	817	-	Arabidopsis thaliana
SsuXTH23	MYB	TAACCA	1139	+	Arabidopsis thaliana
SsuXTH23	MYB	CAACCA	1344	+	Arabidopsis thaliana
SsuXTH23	MBS	CAACTG	374	-	Arabidopsis thaliana	MYB binding site involved in drought-inducibility
SsuXTH23	MBS	CAACTG	486	+	Arabidopsis thaliana	MYB binding site involved in drought-inducibility
SsuXTH23	MYB	CAACAG	817	-	Nicotiana tabacum
SsuXTH23	MYB	TAACCA	83	-	Arabidopsis thaliana
SsuXTH23	MYB	TAACCA	1139	+	Arabidopsis thaliana
SsuXTH23	MYB	CAACTG	374	-	Arabidopsis thaliana
SsuXTH23	MYB	CAACTG	486	+	Arabidopsis thaliana
SsuXTH23	ABRE	CACGTA	700	+	Zea mays	abscisic acid responsiveness
SsuXTH23	ABRE	CACGTA	1642	+	Zea mays	abscisic acid responsiveness
SsuXTH23	ABRE	TACGTG	700	-	Zea mays	abscisic acid responsiveness
SsuXTH23	ABRE	TACGTG	1642	-	Zea mays	abscisic acid responsiveness
SsuXTH24	GA-motif	ATAGATAA	96	-	Arabidopsis thaliana	part of a light responsive element
SsuXTH24	chs-CMA2a	TCACTTGA	1049	+	Petroselinum crispum	part of a light responsive element
SsuXTH24	CGTCA-motif	CGTCA	82	+	Hordeum vulgare	cis-acting regulatory element involved in the MeJA-responsiveness
SsuXTH24	CGTCA-motif	CGTCA	217	-	Hordeum vulgare	cis-acting regulatory element involved in the MeJA-responsiveness
SsuXTH24	LAMP-element	CTTTATCA	1649	+	Pisum sativum	part of a light responsive element
SsuXTH24	TCT-motif	TCTTAC	1348	+	Arabidopsis thaliana	part of a light responsive element
SsuXTH24	TCT-motif	TCTTAC	1505	+	Arabidopsis thaliana	part of a light responsive element
SsuXTH24	O2-site	GATGATGTGG	1662	+	Zea mays	cis-acting regulatory element involved in zein metabolism regulation
SsuXTH24	AE-box	AGAAACAA	1971	+	Arabidopsis thaliana	part of a module for light response
SsuXTH24	TGA-box	TGACGTAA	79	-	Glycine max	part of an auxin-responsive element
SsuXTH24	LTR	CCGAAA	912	-	Hordeum vulgare	cis-acting element involved in low-temperature responsiveness
SsuXTH24	Box 4	ATTAAT	39	+	Petroselinum crispum	part of a conserved DNA module involved in light responsiveness
SsuXTH24	Box 4	ATTAAT	43	+	Petroselinum crispum	part of a conserved DNA module involved in light responsiveness
SsuXTH24	Box 4	ATTAAT	557	+	Petroselinum crispum	part of a conserved DNA module involved in light responsiveness
SsuXTH24	Box 4	ATTAAT	790	+	Petroselinum crispum	part of a conserved DNA module involved in light responsiveness
SsuXTH24	GT1-motif	GGTTAA	743	+	Arabidopsis thaliana	light responsive element
SsuXTH24	MYC	CATTTG	985	-	Arabidopsis thaliana
SsuXTH24	MYC	CATTTG	1279	-	Arabidopsis thaliana
SsuXTH24	TCA-element	CCATCTTTTT	1239	+	Nicotiana tabacum	cis-acting element involved in salicylic acid responsiveness
SsuXTH24	TCA-element	CCATCTTTTT	1444	+	Nicotiana tabacum	cis-acting element involved in salicylic acid responsiveness
SsuXTH24	CAT-box	GCCACT	1786	-	Arabidopsis thaliana	cis-acting regulatory element related to meristem expression
SsuXTH24	TCCC-motif	TCTCCCT	1157	+	Spinacia oleracea	part of a light responsive element
SsuXTH24	TCCC-motif	TCTCCCT	1171	+	Spinacia oleracea	part of a light responsive element
SsuXTH24	Myc	TCTCTTA	1346	+	Arabidopsis thaliana
SsuXTH24	TGACG-motif	TGACG	82	-	Hordeum vulgare	cis-acting regulatory element involved in the MeJA-responsiveness
SsuXTH24	TGACG-motif	TGACG	217	+	Hordeum vulgare	cis-acting regulatory element involved in the MeJA-responsiveness
SsuXTH24	MYB	TAACTG	496	+	Arabidopsis thaliana
SsuXTH24	MYB	TAACTG	1011	-	Arabidopsis thaliana
SsuXTH24	MYB	TAACCA	742	-	Arabidopsis thaliana
SsuXTH24	MBSI	TTTTTACGGTTA	944	+	Petunia hybrida	MYB binding site involved in flavonoid biosynthetic genes regulation
SsuXTH24	MYB	CAACCA	87	-	Arabidopsis thaliana
SsuXTH24	MYB	TAACCA	742	-	Arabidopsis thaliana
SsuXTH24	MYB	CAACCA	997	+	Arabidopsis thaliana
SsuXTH25	P-box	CCTTTTG	279	-	Oryza sativa	gibberellin-responsive element
SsuXTH25	G-box	CACGTC	412	+	Zea mays	cis-acting regulatory element involved in light responsiveness
SsuXTH25	G-box	CACGTC	442	+	Zea mays	cis-acting regulatory element involved in light responsiveness
SsuXTH25	G-box	CCACGTAA	484	+	Brassica napus	cis-acting regulatory element involved in light responsiveness
SsuXTH25	G-box	TACGTG	485	-	Arabidopsis thaliana	cis-acting regulatory element involved in light responsiveness
SsuXTH25	G-box	TACGTG	1013	+	Arabidopsis thaliana	cis-acting regulatory element involved in light responsiveness
SsuXTH25	WUN-motif	TTATTACAT	965	-	Nicotiana glutinosa
SsuXTH25	GCN4_motif	TGAGTCA	556	+	Oryza sativa	cis-regulatory element involved in endosperm expression
SsuXTH25	CGTCA-motif	CGTCA	1130	-	Hordeum vulgare	cis-acting regulatory element involved in the MeJA-responsiveness
SsuXTH25	TC-rich repeats	ATTCTCTAAC	751	+	Nicotiana tabacum	cis-acting element involved in defense and stress responsiveness
SsuXTH25	TC-rich repeats	ATTCTCTAAC	1611	-	Nicotiana tabacum	cis-acting element involved in defense and stress responsiveness
SsuXTH25	TCT-motif	TCTTAC	1188	+	Arabidopsis thaliana	part of a light responsive element
SsuXTH25	GATA-motif	GATAGGG	422	-	Pisum sativum	part of a light responsive element
SsuXTH25	TGACG-motif	TGACG	1130	+	Hordeum vulgare	cis-acting regulatory element involved in the MeJA-responsiveness
SsuXTH25	TGA-element	AACGAC	156	-	Brassica oleracea	auxin-responsive element
SsuXTH25	CAT-box	GCCACT	136	-	Arabidopsis thaliana	cis-acting regulatory element related to meristem expression
SsuXTH25	G-Box	CACGTT	1630	+	Pisum sativum	cis-acting regulatory element involved in light responsiveness
SsuXTH25	ABRE	ACGTG	412	-	Arabidopsis thaliana	abscisic acid responsiveness
SsuXTH25	ABRE	ACGTG	442	-	Arabidopsis thaliana	abscisic acid responsiveness
SsuXTH25	ABRE	ACGTG	485	-	Arabidopsis thaliana	abscisic acid responsiveness
SsuXTH25	ABRE	ACGTG	1014	+	Arabidopsis thaliana	abscisic acid responsiveness
SsuXTH25	ABRE	ACGTG	1630	-	Arabidopsis thaliana	abscisic acid responsiveness
SsuXTH25	MYC	CATTTG	165	-	Arabidopsis thaliana
SsuXTH25	MYC	CAATTG	214	+	Arabidopsis thaliana
SsuXTH25	MYC	CATTTG	899	-	Arabidopsis thaliana
SsuXTH25	TCA-element	TCAGAAGAGG	651	-	Brassica oleracea	cis-acting element involved in salicylic acid responsiveness
SsuXTH25	GT1-motif	GGTTAA	1367	-	Arabidopsis thaliana	light responsive element
SsuXTH25	Box II -like sequence	TCCGTGTACCA	1647	+	Oryza sativa	cis-acting regulatory element
SsuXTH25	Box 4	ATTAAT	474	+	Petroselinum crispum	part of a conserved DNA module involved in light responsiveness
SsuXTH25	Box 4	ATTAAT	634	+	Petroselinum crispum	part of a conserved DNA module involved in light responsiveness
SsuXTH25	MYB	CAACTG	110	-	Arabidopsis thaliana
SsuXTH25	MYB	TAACTG	1884	-	Arabidopsis thaliana
SsuXTH25	MRE	AACCTAA	1099	+	Petroselinum crispum	MYB binding site involved in light responsiveness
SsuXTH25	MBS	CAACTG	110	-	Arabidopsis thaliana	MYB binding site involved in drought-inducibility
SsuXTH25	ABRE	TACGTG	485	-	Zea mays	abscisic acid responsiveness
SsuXTH25	ABRE	TACGTG	1013	+	Zea mays	abscisic acid responsiveness
SsuXTH25	ABRE	CACGTA	485	+	Zea mays	abscisic acid responsiveness
SsuXTH25	ABRE	CACGTA	1013	-	Zea mays	abscisic acid responsiveness
SsuXTH26	MYC	CATGTG	1924	-	Arabidopsis thaliana
SsuXTH26	ABRE	ACGTG	1771	+	Arabidopsis thaliana	abscisic acid responsiveness
SsuXTH26	G-Box	CACGTT	1770	-	Pisum sativum	cis-acting regulatory element involved in light responsiveness
SsuXTH26	TCA-element	CCATCTTTTT	1199	+	Nicotiana tabacum	cis-acting element involved in salicylic acid responsiveness
SsuXTH26	Box 4	ATTAAT	727	+	Petroselinum crispum	part of a conserved DNA module involved in light responsiveness
SsuXTH26	Box 4	ATTAAT	1300	-	Petroselinum crispum	part of a conserved DNA module involved in light responsiveness
SsuXTH26	CAT-box	GCCACT	1545	-	Arabidopsis thaliana	cis-acting regulatory element related to meristem expression
SsuXTH26	AE-box	AGAAACAA	959	-	Arabidopsis thaliana	part of a module for light response
SsuXTH26	TC-rich repeats	ATTCTCTAAC	358	+	Nicotiana tabacum	cis-acting element involved in defense and stress responsiveness
SsuXTH26	ARE	AAACCA	288	+	Zea mays	cis-acting regulatory element essential for the anaerobic induction
SsuXTH26	GCN4_motif	TGAGTCA	19	-	Oryza sativa	cis-regulatory element involved in endosperm expression
SsuXTH26	GCN4_motif	TGAGTCA	442	-	Oryza sativa	cis-regulatory element involved in endosperm expression
SsuXTH26	GCN4_motif	TGAGTCA	619	+	Oryza sativa	cis-regulatory element involved in endosperm expression
SsuXTH26	GCN4_motif	TGAGTCA	643	+	Oryza sativa	cis-regulatory element involved in endosperm expression
SsuXTH26	GCN4_motif	TGAGTCA	667	+	Oryza sativa	cis-regulatory element involved in endosperm expression
SsuXTH26	GCN4_motif	TGAGTCA	1211	+	Oryza sativa	cis-regulatory element involved in endosperm expression
SsuXTH26	WUN-motif	AAATTTCCT	679	-	Brassica oleracea	wound-responsive element
SsuXTH26	WUN-motif	AAATTTCTT	1674	+	Nicotiana glutinosa
SsuXTH26	WUN-motif	AAATTACT	1688	+	Nicotiana glutinosa
SsuXTH26	ACE	CTAACGTATT	1393	+	Petroselinum crispum	cis-acting element involved in light responsiveness
SsuXTH26	WRE3	CCACCT	1006	-	Pisum sativum
SsuXTH26	WRE3	CCACCT	1026	-	Pisum sativum
SsuXTH26	WRE3	CCACCT	1065	-	Pisum sativum
SsuXTH26	MRE	AACCTAA	1440	+	Petroselinum crispum	MYB binding site involved in light responsiveness
SsuXTH26	MYB	CAACCA	95	+	Arabidopsis thaliana
SsuXTH26	MYB	CAACCA	1511	+	Arabidopsis thaliana
SsuXTH26	MBSI	aaaAaaC(G/C)GTTA	1420	+	Petunia hybrida	MYB binding site involved in flavonoid biosynthetic genes regulation
SsuXTH27	TGACG-motif	TGACG	369	+	Hordeum vulgare	cis-acting regulatory element involved in the MeJA-responsiveness
SsuXTH27	TGACG-motif	TGACG	473	+	Hordeum vulgare	cis-acting regulatory element involved in the MeJA-responsiveness
SsuXTH27	TGACG-motif	TGACG	1848	+	Hordeum vulgare	cis-acting regulatory element involved in the MeJA-responsiveness
SsuXTH27	TCCC-motif	TCTCCCT	1053	+	Spinacia oleracea	part of a light responsive element
SsuXTH27	CAT-box	GCCACT	1139	-	Arabidopsis thaliana	cis-acting regulatory element related to meristem expression
SsuXTH27	TCA-element	TCAGAAGAGG	1551	+	Brassica oleracea	cis-acting element involved in salicylic acid responsiveness
SsuXTH27	TCA-element	CCATCTTTTT	1672	+	Nicotiana tabacum	cis-acting element involved in salicylic acid responsiveness
SsuXTH27	G-Box	CACGTT	175	+	Pisum sativum	cis-acting regulatory element involved in light responsiveness
SsuXTH27	G-Box	CACGTG	1638	-	Pisum sativum	cis-acting regulatory element involved in light responsiveness
SsuXTH27	G-Box	CACGTG	1856	-	Pisum sativum	cis-acting regulatory element involved in light responsiveness
SsuXTH27	ABRE	ACGTG	175	-	Arabidopsis thaliana	abscisic acid responsiveness
SsuXTH27	ABRE	TACGGTC	1609	-	Arabidopsis thaliana	abscisic acid responsiveness
SsuXTH27	ABRE	CACGTG	1638	-	Arabidopsis thaliana	abscisic acid responsiveness
SsuXTH27	ABRE	ACGTG	1639	+	Arabidopsis thaliana	abscisic acid responsiveness
SsuXTH27	ABRE	TACGGTC	1702	+	Arabidopsis thaliana	abscisic acid responsiveness
SsuXTH27	ABRE	ACGTG	1838	+	Arabidopsis thaliana	abscisic acid responsiveness
SsuXTH27	ABRE	ACGTG	1850	+	Arabidopsis thaliana	abscisic acid responsiveness
SsuXTH27	ABRE	CGCACGTGTC	1854	+	Hordeum vulgare	abscisic acid responsiveness
SsuXTH27	ABRE	CACGTG	1856	-	Arabidopsis thaliana	abscisic acid responsiveness
SsuXTH27	ABRE	ACGTG	1857	+	Arabidopsis thaliana	abscisic acid responsiveness
SsuXTH27	MYC	CATGTG	102	-	Arabidopsis thaliana
SsuXTH27	MYC	CATTTG	808	+	Arabidopsis thaliana
SsuXTH27	MYC	CATTTG	1524	+	Arabidopsis thaliana
SsuXTH27	MYC	CATTTG	1906	+	Arabidopsis thaliana
SsuXTH27	MYC	CATTTG	1933	+	Arabidopsis thaliana
SsuXTH27	Box 4	ATTAAT	662	+	Petroselinum crispum	part of a conserved DNA module involved in light responsiveness
SsuXTH27	CCAAT-box	CAACGG	1788	+	Hordeum vulgare	MYBHv1 binding site
SsuXTH27	MSA-like	(T/C)C(T/C)AACGG(T/C)(T/C)A	1786	+	Catharanthus roseus	cis-acting element involved in cell cycle regulation
SsuXTH27	TC-rich repeats	ATTCTCTAAC	1089	+	Nicotiana tabacum	cis-acting element involved in defense and stress responsiveness
SsuXTH27	TCT-motif	TCTTAC	1109	+	Arabidopsis thaliana	part of a light responsive element
SsuXTH27	GC-motif	CCCCCG	372	-	Zea mays	enhancer-like element involved in anoxic specific inducibility
SsuXTH27	ARE	AAACCA	316	+	Zea mays	cis-acting regulatory element essential for the anaerobic induction
SsuXTH27	Box II	CCACGTGGC	1637	+	Petroselinum crispum	part of a light responsive element
SsuXTH27	CGTCA-motif	CGTCA	369	-	Hordeum vulgare	cis-acting regulatory element involved in the MeJA-responsiveness
SsuXTH27	CGTCA-motif	CGTCA	473	-	Hordeum vulgare	cis-acting regulatory element involved in the MeJA-responsiveness
SsuXTH27	CGTCA-motif	CGTCA	1848	-	Hordeum vulgare	cis-acting regulatory element involved in the MeJA-responsiveness
SsuXTH27	G-box	GCCACGTGGA	1636	-	Arabidopsis thaliana	cis-acting regulatory element involved in light responsiveness
SsuXTH27	G-box	CACGTG	1638	-	Arabidopsis thaliana	cis-acting regulatory element involved in light responsiveness
SsuXTH27	G-box	CACGAC	1747	+	Zea mays	cis-acting regulatory element involved in light responsiveness
SsuXTH27	G-box	CACGTC	1837	-	Zea mays	cis-acting regulatory element involved in light responsiveness
SsuXTH27	G-box	CACGTC	1849	-	Zea mays	cis-acting regulatory element involved in light responsiveness
SsuXTH27	G-box	CACGTG	1856	-	Arabidopsis thaliana	cis-acting regulatory element involved in light responsiveness
SsuXTH27	MYB	CAACCA	1039	+	Arabidopsis thaliana
SsuXTH27	MYB	TAACCA	1061	+	Arabidopsis thaliana
SsuXTH27	MYB	CAACCA	1125	+	Arabidopsis thaliana
SsuXTH27	MYB	CAACCA	1656	-	Arabidopsis thaliana
SsuXTH27	MBS	CAACTG	1603	+	Arabidopsis thaliana	MYB binding site involved in drought-inducibility
SsuXTH27	MYB	CCGTTG	1788	-	Arabidopsis thaliana
SsuXTH27	MYB	TAACCA	1061	+	Arabidopsis thaliana
SsuXTH27	MYB	CAACTG	1603	+	Arabidopsis thaliana
SsuXTH27	ABRE	CCACGTGG	1637	-	Zea mays	abscisic acid responsiveness
SsuXTH28	GCN4_motif	TGAGTCA	1520	+	Oryza sativa	cis-regulatory element involved in endosperm expression
SsuXTH28	ARE	AAACCA	960	+	Zea mays	cis-acting regulatory element essential for the anaerobic induction
SsuXTH28	CGTCA-motif	CGTCA	32	+	Hordeum vulgare	cis-acting regulatory element involved in the MeJA-responsiveness
SsuXTH28	CGTCA-motif	CGTCA	421	-	Hordeum vulgare	cis-acting regulatory element involved in the MeJA-responsiveness
SsuXTH28	CGTCA-motif	CGTCA	1839	+	Hordeum vulgare	cis-acting regulatory element involved in the MeJA-responsiveness
SsuXTH28	WRE3	CCACCT	1587	+	Pisum sativum
SsuXTH28	G-box	TAAACGTG	428	-	Brassica oleracea	cis-acting regulatory element involved in light responsiveness
SsuXTH28	GA-motif	ATAGATAA	610	+	Arabidopsis thaliana	part of a light responsive element
SsuXTH28	WUN-motif	AAATTACT	1010	+	Nicotiana glutinosa
SsuXTH28	TGACG-motif	TGACG	32	-	Hordeum vulgare	cis-acting regulatory element involved in the MeJA-responsiveness
SsuXTH28	TGACG-motif	TGACG	421	+	Hordeum vulgare	cis-acting regulatory element involved in the MeJA-responsiveness
SsuXTH28	TGACG-motif	TGACG	1839	-	Hordeum vulgare	cis-acting regulatory element involved in the MeJA-responsiveness
SsuXTH28	G-Box	CACGTT	428	+	Pisum sativum	cis-acting regulatory element involved in light responsiveness
SsuXTH28	ABRE	ACGTG	428	-	Arabidopsis thaliana	abscisic acid responsiveness
SsuXTH28	GT1-motif	GGTTAAT	44	+	Avena sativa	light responsive element
SsuXTH28	GT1-motif	GGTTAA	1898	-	Arabidopsis thaliana	light responsive element
SsuXTH28	Box 4	ATTAAT	18	+	Petroselinum crispum	part of a conserved DNA module involved in light responsiveness
SsuXTH28	Box 4	ATTAAT	1069	-	Petroselinum crispum	part of a conserved DNA module involved in light responsiveness
SsuXTH28	HD-Zip 1	CAAT(A/T)ATTG	1322	-	Arabidopsis thaliana	element involved in differentiation of the palisade mesophyll cells
SsuXTH28	O2-site	GATGATGTGG	725	-	Zea mays	cis-acting regulatory element involved in zein metabolism regulation
SsuXTH28	MYB	TAACCA	43	-	Arabidopsis thaliana
SsuXTH28	MYB	TAACCA	311	-	Arabidopsis thaliana
SsuXTH28	MYB	TAACCA	1899	+	Arabidopsis thaliana
SsuXTH28	MYB	TAACTG	1261	+	Arabidopsis thaliana
SsuXTH28	MYB	TAACCA	43	-	Arabidopsis thaliana
SsuXTH28	MYB	TAACCA	311	-	Arabidopsis thaliana
SsuXTH28	MYB	TAACCA	1899	+	Arabidopsis thaliana
SsuXTH29	GARE-motif	TCTGTTG	157	-	Brassica oleracea	gibberellin-responsive element
SsuXTH29	ARE	AAACCA	175	+	Zea mays	cis-acting regulatory element essential for the anaerobic induction
SsuXTH29	ARE	AAACCA	1687	+	Zea mays	cis-acting regulatory element essential for the anaerobic induction
SsuXTH29	GCN4_motif	TGAGTCA	456	-	Oryza sativa	cis-regulatory element involved in endosperm expression
SsuXTH29	GA-motif	ATAGATAA	939	+	Arabidopsis thaliana	part of a light responsive element
SsuXTH29	WUN-motif	AAATTACTA	517	-	Nicotiana glutinosa
SsuXTH29	WUN-motif	AAATTACT	518	-	Nicotiana glutinosa
SsuXTH29	G-box	CACGTG	182	+	Arabidopsis thaliana	cis-acting regulatory element involved in light responsiveness
SsuXTH29	G-box	TACGTG	449	-	Arabidopsis thaliana	cis-acting regulatory element involved in light responsiveness
SsuXTH29	G-box	CACGTG	592	+	Arabidopsis thaliana	cis-acting regulatory element involved in light responsiveness
SsuXTH29	ABRE	CACGTG	182	+	Arabidopsis thaliana	abscisic acid responsiveness
SsuXTH29	ABRE	ACGTG	183	+	Arabidopsis thaliana	abscisic acid responsiveness
SsuXTH29	ABRE	ACGTG	449	-	Arabidopsis thaliana	abscisic acid responsiveness
SsuXTH29	ABRE	CACGTG	592	+	Arabidopsis thaliana	abscisic acid responsiveness
SsuXTH29	ABRE	ACGTG	593	+	Arabidopsis thaliana	abscisic acid responsiveness
SsuXTH29	G-Box	CACGTG	182	+	Pisum sativum	cis-acting regulatory element involved in light responsiveness
SsuXTH29	G-Box	CACGTG	592	+	Pisum sativum	cis-acting regulatory element involved in light responsiveness
SsuXTH29	MYC	CAATTG	88	+	Arabidopsis thaliana
SsuXTH29	MYC	CATGTG	472	-	Arabidopsis thaliana
SsuXTH29	MYC	CATTTG	1768	+	Arabidopsis thaliana
SsuXTH29	Box 4	ATTAAT	10	+	Petroselinum crispum	part of a conserved DNA module involved in light responsiveness
SsuXTH29	Box 4	ATTAAT	822	+	Petroselinum crispum	part of a conserved DNA module involved in light responsiveness
SsuXTH29	Box 4	ATTAAT	851	+	Petroselinum crispum	part of a conserved DNA module involved in light responsiveness
SsuXTH29	Box 4	ATTAAT	976	+	Petroselinum crispum	part of a conserved DNA module involved in light responsiveness
SsuXTH29	Box 4	ATTAAT	1254	-	Petroselinum crispum	part of a conserved DNA module involved in light responsiveness
SsuXTH29	Box 4	ATTAAT	1725	-	Petroselinum crispum	part of a conserved DNA module involved in light responsiveness
SsuXTH29	Myc	TCTCTTA	1409	+	Arabidopsis thaliana
SsuXTH29	GATA-motif	AAGGATAAGG	618	+	Solanum tuberosum	part of a light responsive element
SsuXTH29	TCT-motif	TCTTAC	133	+	Arabidopsis thaliana	part of a light responsive element
SsuXTH29	TCT-motif	TCTTAC	427	-	Arabidopsis thaliana	part of a light responsive element
SsuXTH29	MSA-like	(T/C)C(T/C)AACGG(T/C)(T/C)A	220	+	Catharanthus roseus	cis-acting element involved in cell cycle regulation
SsuXTH29	MYB	TAACCA	1236	+	Arabidopsis thaliana
SsuXTH29	MYB	TAACTG	413	-	Arabidopsis thaliana
SsuXTH29	MYB	CAACAG	157	+	Arabidopsis thaliana
SsuXTH29	MYB	CAACCA	702	-	Arabidopsis thaliana
SsuXTH29	MYB	CAACCA	729	-	Arabidopsis thaliana
SsuXTH29	MYB	TAACCA	1236	+	Arabidopsis thaliana
SsuXTH29	MYB	CAACCA	1992	+	Arabidopsis thaliana
SsuXTH29	MBSI	aaaAaaC(G/C)GTTA	205	+	Petunia hybrida	MYB binding site involved in flavonoid biosynthetic genes regulation
SsuXTH29	MYB	CAACAG	157	+	Nicotiana tabacum
SsuXTH29	ABRE	CACGTA	449	+	Zea mays	abscisic acid responsiveness
SsuXTH29	ABRE	TACGTG	449	-	Zea mays	abscisic acid responsiveness
SsuXTH30	CGTCA-motif	CGTCA	204	-	Hordeum vulgare	cis-acting regulatory element involved in the MeJA-responsiveness
SsuXTH30	CGTCA-motif	CGTCA	1175	+	Hordeum vulgare	cis-acting regulatory element involved in the MeJA-responsiveness
SsuXTH30	CGTCA-motif	CGTCA	1187	+	Hordeum vulgare	cis-acting regulatory element involved in the MeJA-responsiveness
SsuXTH30	ARE	AAACCA	1771	-	Zea mays	cis-acting regulatory element essential for the anaerobic induction
SsuXTH30	ARE	AAACCA	1829	-	Zea mays	cis-acting regulatory element essential for the anaerobic induction
SsuXTH30	ARE	AAACCA	1851	+	Zea mays	cis-acting regulatory element essential for the anaerobic induction
SsuXTH30	WUN-motif	CAATTACAT	1692	+	Nicotiana glutinosa
SsuXTH30	WRE3	CCACCT	640	+	Pisum sativum
SsuXTH30	WRE3	CCACCT	746	+	Pisum sativum
SsuXTH30	ACA-motif	AATCACAACCATA	1846	+	Arabidopsis thaliana	part of gapA in (gapA-CMA1) involved with light responsiveness
SsuXTH30	TATC-box	TATCCCA	197	-	Oryza sativa	cis-acting element involved in gibberellin-responsiveness
SsuXTH30	G-box	CACGTC	1173	+	Zea mays	cis-acting regulatory element involved in light responsiveness
SsuXTH30	G-box	CACGTC	1185	+	Zea mays	cis-acting regulatory element involved in light responsiveness
SsuXTH30	ABRE	ACGTG	1173	-	Arabidopsis thaliana	abscisic acid responsiveness
SsuXTH30	ABRE	ACGTG	1185	-	Arabidopsis thaliana	abscisic acid responsiveness
SsuXTH30	MYC	CATTTG	1203	+	Arabidopsis thaliana
SsuXTH30	MYC	CATTTG	1536	+	Arabidopsis thaliana
SsuXTH30	TCA-element	CCATCTTTTT	592	+	Nicotiana tabacum	cis-acting element involved in salicylic acid responsiveness
SsuXTH30	Box 4	ATTAAT	12	+	Petroselinum crispum	part of a conserved DNA module involved in light responsiveness
SsuXTH30	Box 4	ATTAAT	904	+	Petroselinum crispum	part of a conserved DNA module involved in light responsiveness
SsuXTH30	TGACG-motif	TGACG	204	+	Hordeum vulgare	cis-acting regulatory element involved in the MeJA-responsiveness
SsuXTH30	TGACG-motif	TGACG	1175	-	Hordeum vulgare	cis-acting regulatory element involved in the MeJA-responsiveness
SsuXTH30	TGACG-motif	TGACG	1187	-	Hordeum vulgare	cis-acting regulatory element involved in the MeJA-responsiveness
SsuXTH30	TC-rich repeats	GTTTTCTTAC	984	+	Nicotiana tabacum	cis-acting element involved in defense and stress responsiveness
SsuXTH30	O2-site	GATGATGTGG	136	+	Zea mays	cis-acting regulatory element involved in zein metabolism regulation
SsuXTH30	O2-site	GTTGACGTGA	246	-	Zea mays	cis-acting regulatory element involved in zein metabolism regulation
SsuXTH30	O2-site	GATGATGTGG	1160	-	Zea mays	cis-acting regulatory element involved in zein metabolism regulation
SsuXTH30	O2-site	GATGATGTGG	1172	-	Zea mays	cis-acting regulatory element involved in zein metabolism regulation
SsuXTH30	MYB	TAACTG	1055	-	Arabidopsis thaliana
SsuXTH30	MYB	CAACTG	1428	-	Arabidopsis thaliana
SsuXTH30	MBS	CAACTG	1428	-	Arabidopsis thaliana	MYB binding site involved in drought-inducibility
SsuXTH30	MYB	CAACCA	1468	+	Arabidopsis thaliana
SsuXTH30	MYB	CAACCA	1711	+	Arabidopsis thaliana
SsuXTH31	LTR	CCGAAA	722	+	Hordeum vulgare	cis-acting element involved in low-temperature responsiveness
SsuXTH31	Box 4	ATTAAT	44	+	Petroselinum crispum	part of a conserved DNA module involved in light responsiveness
SsuXTH31	Box 4	ATTAAT	1606	-	Petroselinum crispum	part of a conserved DNA module involved in light responsiveness
SsuXTH31	ABRE	ACGTG	583	-	Arabidopsis thaliana	abscisic acid responsiveness
SsuXTH31	MYC	CATGTG	1141	+	Arabidopsis thaliana
SsuXTH31	MYC	CATGTG	1257	-	Arabidopsis thaliana
SsuXTH31	TGACG-motif	TGACG	585	-	Hordeum vulgare	cis-acting regulatory element involved in the MeJA-responsiveness
SsuXTH31	TGACG-motif	TGACG	820	+	Hordeum vulgare	cis-acting regulatory element involved in the MeJA-responsiveness
SsuXTH31	TGACG-motif	TGACG	1026	-	Hordeum vulgare	cis-acting regulatory element involved in the MeJA-responsiveness
SsuXTH31	Myc	TCTCTTA	1623	-	Arabidopsis thaliana
SsuXTH31	3-AF1 binding site	TAAGAGAGGAA	1623	+	Solanum tuberosum	light responsive element
SsuXTH31	LAMP-element	CCTTATCCA	1364	-	Spinacia oleracea	part of a light responsive element
SsuXTH31	GATA-motif	AAGGATAAGG	1363	+	Solanum tuberosum	part of a light responsive element
SsuXTH31	I-box	gGATAAGGTG	1365	+	Zea mays	part of a light responsive element
SsuXTH31	circadian	CAAAGATATC	1745	-	Lycopersicon esculentum	cis-acting regulatory element involved in circadian control
SsuXTH31	CGTCA-motif	CGTCA	585	+	Hordeum vulgare	cis-acting regulatory element involved in the MeJA-responsiveness
SsuXTH31	CGTCA-motif	CGTCA	820	-	Hordeum vulgare	cis-acting regulatory element involved in the MeJA-responsiveness
SsuXTH31	CGTCA-motif	CGTCA	1026	+	Hordeum vulgare	cis-acting regulatory element involved in the MeJA-responsiveness
SsuXTH31	Box II	TGGTAATAA	490	+	Solanum tuberosum	part of a light responsive element
SsuXTH31	ARE	AAACCA	1086	+	Zea mays	cis-acting regulatory element essential for the anaerobic induction
SsuXTH31	WUN-motif	TAATTACTC	685	+	Nicotiana glutinosa
SsuXTH31	WUN-motif	TTATTACAT	1203	-	Nicotiana glutinosa
SsuXTH31	AACA_motif	TAACAAACTCCA	1727	+	Oryza sativa	involved in endosperm-specific negative expression
SsuXTH31	G-box	CACGTC	583	+	Zea mays	cis-acting regulatory element involved in light responsiveness
SsuXTH31	MRE	AACCTAA	1419	-	Petroselinum crispum	MYB binding site involved in light responsiveness
SsuXTH31	MRE	AACCTAA	1953	-	Petroselinum crispum	MYB binding site involved in light responsiveness
SsuXTH31	MYB	CAACCA	1943	+	Arabidopsis thaliana
SsuXTH31	MYB	TAACTG	1720	+	Arabidopsis thaliana
SsuXTH32	3-AF3 binding site	CACTATCTAAC	36	+	Pisum sativum	part of a conserved DNA module array (CMA3)
SsuXTH32	TCT-motif	TCTTAC	700	-	Arabidopsis thaliana	part of a light responsive element
SsuXTH32	TCT-motif	TCTTAC	1617	+	Arabidopsis thaliana	part of a light responsive element
SsuXTH32	AE-box	AGAAACAA	1779	-	Arabidopsis thaliana	part of a module for light response
SsuXTH32	O2-site	GATGA(C/T)(A/G)TG(A/G)	507	-	Zea mays	cis-acting regulatory element involved in zein metabolism regulation
SsuXTH32	TGA-element	AACGAC	386	-	Brassica oleracea	auxin-responsive element
SsuXTH32	LTR	CCGAAA	876	-	Hordeum vulgare	cis-acting element involved in low-temperature responsiveness
SsuXTH32	Box 4	ATTAAT	86	+	Petroselinum crispum	part of a conserved DNA module involved in light responsiveness
SsuXTH32	TCA-element	CCATCTTTTT	355	-	Nicotiana tabacum	cis-acting element involved in salicylic acid responsiveness
SsuXTH32	G-Box	CACGTT	819	+	Pisum sativum	cis-acting regulatory element involved in light responsiveness
SsuXTH32	MYC	CATTTG	345	+	Arabidopsis thaliana
SsuXTH32	MYC	CATTTG	1198	+	Arabidopsis thaliana
SsuXTH32	ABRE	ACGTG	819	-	Arabidopsis thaliana	abscisic acid responsiveness
SsuXTH32	G-box	TAAACGTG	819	-	Brassica oleracea	cis-acting regulatory element involved in light responsiveness
SsuXTH32	G-box	CACGAC	1327	+	Zea mays	cis-acting regulatory element involved in light responsiveness
SsuXTH32	GARE-motif	TCTGTTG	1217	+	Brassica oleracea	gibberellin-responsive element
SsuXTH32	MYB	CAACAG	1218	-	Nicotiana tabacum
SsuXTH32	MYB	CAACAG	1367	-	Nicotiana tabacum
SsuXTH32	MYB	TAACCA	1010	-	Arabidopsis thaliana
SsuXTH32	MYB	CAACAG	1218	-	Arabidopsis thaliana
SsuXTH32	MYB	CAACAG	1367	-	Arabidopsis thaliana
SsuXTH32	MBS	CAACTG	129	-	Arabidopsis thaliana	MYB binding site involved in drought-inducibility
SsuXTH32	MYB	CAACTG	129	-	Arabidopsis thaliana
SsuXTH32	MYB	TAACTG	1936	-	Arabidopsis thaliana
SsuXTH32	MYB	TAACCA	1010	-	Arabidopsis thaliana
SsuXTH33	TCCC-motif	TCTCCCT	62	-	Spinacia oleracea	part of a light responsive element
SsuXTH33	CCAAT-box	CAACGG	624	+	Hordeum vulgare	MYBHv1 binding site
SsuXTH33	Box 4	ATTAAT	390	+	Petroselinum crispum	part of a conserved DNA module involved in light responsiveness
SsuXTH33	Box 4	ATTAAT	1704	-	Petroselinum crispum	part of a conserved DNA module involved in light responsiveness
SsuXTH33	G-Box	CACGTT	1486	-	Pisum sativum	cis-acting regulatory element involved in light responsiveness
SsuXTH33	MYC	CATTTG	124	+	Arabidopsis thaliana
SsuXTH33	MYC	CATTTG	1147	-	Arabidopsis thaliana
SsuXTH33	MYC	CATGTG	1670	+	Arabidopsis thaliana
SsuXTH33	ABRE	ACGTG	1487	+	Arabidopsis thaliana	abscisic acid responsiveness
SsuXTH33	TCA-element	CCATCTTTTT	92	-	Nicotiana tabacum	cis-acting element involved in salicylic acid responsiveness
SsuXTH33	TCT-motif	TCTTAC	435	+	Arabidopsis thaliana	part of a light responsive element
SsuXTH33	Sp1	GGGCGG	27	+	Oryza sativa	light responsive element
SsuXTH33	ARE	AAACCA	1879	+	Zea mays	cis-acting regulatory element essential for the anaerobic induction
SsuXTH33	ARE	AAACCA	1963	-	Zea mays	cis-acting regulatory element essential for the anaerobic induction
SsuXTH33	G-box	CACGAC	358	+	Zea mays	cis-acting regulatory element involved in light responsiveness
SsuXTH33	WRE3	CCACCT	795	-	Pisum sativum
SsuXTH33	WUN-motif	CAATTACAT	1621	-	Nicotiana glutinosa
SsuXTH33	MYB	TAACCA	143	-	Arabidopsis thaliana
SsuXTH33	MYB	CAACCA	774	-	Arabidopsis thaliana
SsuXTH33	MBS	CAACTG	265	-	Arabidopsis thaliana	MYB binding site involved in drought-inducibility
SsuXTH33	MBS	CAACTG	978	+	Arabidopsis thaliana	MYB binding site involved in drought-inducibility
SsuXTH33	MYB	TAACCA	143	-	Arabidopsis thaliana
SsuXTH33	MYB	CCGTTG	624	-	Arabidopsis thaliana
SsuXTH33	MYB	CAACTG	265	-	Arabidopsis thaliana
SsuXTH33	MYB	CAACTG	978	+	Arabidopsis thaliana
SsuXTH33	MYB	TAACTG	1548	-	Arabidopsis thaliana
SsuXTH34	Box 4	ATTAAT	648	+	Petroselinum crispum	part of a conserved DNA module involved in light responsiveness
SsuXTH34	MYC	CATTTG	1693	+	Arabidopsis thaliana
SsuXTH34	G-Box	CACGTT	586	+	Pisum sativum	cis-acting regulatory element involved in light responsiveness
SsuXTH34	ABRE	ACGTG	586	-	Arabidopsis thaliana	abscisic acid responsiveness
SsuXTH34	TGA-element	AACGAC	618	-	Brassica oleracea	auxin-responsive element
SsuXTH34	TGACG-motif	TGACG	1643	+	Hordeum vulgare	cis-acting regulatory element involved in the MeJA-responsiveness
SsuXTH34	TGACG-motif	TGACG	1768	-	Hordeum vulgare	cis-acting regulatory element involved in the MeJA-responsiveness
SsuXTH34	AuxRR-core	GGTCCAT	1636	+	Nicotiana tabacum	cis-acting regulatory element involved in auxin responsiveness
SsuXTH34	TCT-motif	TCTTAC	560	+	Arabidopsis thaliana	part of a light responsive element
SsuXTH34	TCT-motif	TCTTAC	656	-	Arabidopsis thaliana	part of a light responsive element
SsuXTH34	TCT-motif	TCTTAC	1396	+	Arabidopsis thaliana	part of a light responsive element
SsuXTH34	GARE-motif	TCTGTTG	1806	+	Brassica oleracea	gibberellin-responsive element
SsuXTH34	CGTCA-motif	CGTCA	1643	-	Hordeum vulgare	cis-acting regulatory element involved in the MeJA-responsiveness
SsuXTH34	CGTCA-motif	CGTCA	1768	+	Hordeum vulgare	cis-acting regulatory element involved in the MeJA-responsiveness
SsuXTH34	Box II	TGGTAATAA	476	-	Solanum tuberosum	part of a light responsive element
SsuXTH34	ARE	AAACCA	853	-	Zea mays	cis-acting regulatory element essential for the anaerobic induction
SsuXTH34	WUN-motif	AAATTTCTT	1153	+	Nicotiana glutinosa
SsuXTH34	WRE3	CCACCT	552	+	Pisum sativum
SsuXTH34	MRE	AACCTAA	22	-	Petroselinum crispum	MYB binding site involved in light responsiveness
SsuXTH34	MYB	TAACCA	19	-	Arabidopsis thaliana
SsuXTH34	MYB	TAACCA	549	+	Arabidopsis thaliana
SsuXTH34	MYB	CAACAG	1807	-	Arabidopsis thaliana
SsuXTH34	MYB	CAACAG	1807	-	Nicotiana tabacum
SsuXTH34	MYB	TAACCA	19	-	Arabidopsis thaliana
SsuXTH34	MYB	TAACCA	549	+	Arabidopsis thaliana
