# Supplementary material for: The XTH Gene Family in Schima superba: Genome-Wide Identification, Expression Profiles, and Functional Interaction Network Analysis
Source: Front Plant Sci. 2022 Jun 16;13:911761. doi: 10.3389/fpls.2022.911761 (PMC9243642; doi:10.3389/fpls.2022.911761)
Supplement: Supplementary file 1 [file Data_Sheet_1.ZIP › Supplementary/Supplementary Table 6.xlsx]

## Sheet: 1
Supplementary Table 6 Statistics of cis-acting regulatory elements in the promoters of SsuXTH genes
Genes	Cis-acting elements
	ABRE	ARE	AuxRE	CCRE	Circadian	DSRE	GARE	HD-Zip	LRE	LTRE	MeJARE	MERE	MYB	MYC	SARE	SRRE	WRE	ZMRRE
SsuXTH01	4	5	1				1		8		6		2	7			4
SsuXTH02	1	3			1		1		5		2		22	7	1		2
SsuXTH03	3	3	1			2	1		7		4	1	15	5	1		5
SsuXTH04	1	4			1	1		1	13		2	1	6	4				1
SsuXTH05	1	3				1			10	2			21	5			2	1
SsuXTH06	6	1		1					16		2	1	1	6	1
SsuXTH07	6		1			1	1		8				10	6	1		2	1
SsuXTH08		2	1			1			3			1	11	5		2	1
SsuXTH09	3	1	1						11		1		6	4	2			1
SsuXTH10		1	2				2		2		2		10	3	1		2
SsuXTH11								1	1		2		5	3			1
SsuXTH12		1						1	8				7	4	1		1
SsuXTH13							1		6		2	1	12	8			2
SsuXTH14		7	1				2	1	10		6		14	9			1	1
SsuXTH15	3	6					1		17		4	1	13	6			3
SsuXTH16	3	1					1		10	1	2	1	9				4
SsuXTH17	1	3	1		2	1			3		2	1	6	2	1		3
SsuXTH18	2	2	1				1		6		4		18	6				1
SsuXTH19		3				1			11	2	2		14	1			4	2
SsuXTH20	4	1	3		1	2	1		28	1	6		8	7				5
SsuXTH21	5		3		1	2			15	1	4		20	9			1	2
SsuXTH22	1	4					2		2				3	2
SsuXTH23	2	2					3		8				13	10
SsuXTH24			1						13	1	4	1	8	3	2			1
SsuXTH25	5		1			2	1		11		2	1	6	3	1		1
SsuXTH26	1	1				1			5		0	1	6	1	1		6
SsuXTH27	10	1		1		1			13		6	1	9	5	2
SsuXTH28	1	1						1	7		6		7				2	1
SsuXTH29	5	2		1			1		15				10	4			2
SsuXTH30	2	3				1	1		5		6		6	2	1		3	4
SsuXTH31	1	1			1				8	1	6		6	3			2
SsuXTH32	1		1				1		7	1			10	2	1			1
SsuXTH33	1	2							7				11	3	1		2
SsuXTH34	1	1	2				1		6		4		8	1			2
Total	74	65	21	3	7	17	23	5	305	10	87	12	333	146	18	2	58	22
ABRE, Abscisic acid responsive element; ARE, Anoxic responsive element; AuxRE, Auxin responsive element; CCRE: Cell cycle regulation responsive element; Circadian, Circadian-responsive element; DSRE, Defence and stress responsive; GARE, Gibberellin responsive element; HD-Zip: Palisade mesophyll cells differentiation responsive element; LTR, Light-responsive element; LTRE, Low-temperature responsi…
