# Supplementary material for: The XTH Gene Family in Schima superba: Genome-Wide Identification, Expression Profiles, and Functional Interaction Network Analysis
Source: Front Plant Sci. 2022 Jun 16;13:911761. doi: 10.3389/fpls.2022.911761 (PMC9243642; doi:10.3389/fpls.2022.911761)
Supplement: Supplementary file 1 [file Data_Sheet_1.ZIP › Supplementary/Supplementary Table 7.xlsx]

## Sheet: Sheet1
Supplementary Table 7 Prediction of transmembrane helices, signal peptide and phosphorylation site of SsuXTH proteins
Protein Name	TMHMM-2.0			Signal5.0		phosphorylation site
	ExpAA	First60	PredHel	Signal peptide (Sec/SPI)	Probability	Ser	Thr	Tyr	Total
SsuXTH01	18.09	18.08	1	1	0.9165	21	19	18	58
SsuXTH02	0	0	0	0	0.0003	31	12	6	49
SsuXTH03	1.79	1.73	0	1	0.9863	26	13	16	55
SsuXTH04	18.96	18.87	1	1	0.9974	37	15	21	73
SsuXTH05	15.52	14.57	0	1	0.5483	27	15	11	53
SsuXTH06	22.9	22.78	1	0	0.0091	35	22	13	70
SsuXTH07	15.46	14.38	0	1	0.9845	23	21	17	61
SsuXTH08	19.63	19.58	1	1	0.866	33	16	14	63
SsuXTH09	0.03	0	0	0	0.0017	18	15	18	51
SsuXTH10	0.48	0.45	0	1	0.9993	24	20	22	66
SsuXTH11	22.55	22.46	1	1	0.7162	28	18	15	61
SsuXTH12	4.82	4.57	0	1	0.9985	27	15	21	63
SsuXTH13	0	0	0	0	0.0061	34	11	8	53
SsuXTH14	0	0	0	0	0.0062	29	12	8	49
SsuXTH15	22.23	22.2	1	1	0.9082	42	18	12	72
SsuXTH16	21.31	21.24	1	0	0.0016	21	5	5	31
SsuXTH17	21.29	21.27	1	1	0.8269	44	15	12	71
SsuXTH18	0.11	0.02	0	0	0.0006	14	13	6	33
SsuXTH19	18.51	18.42	1	1	0.9659	31	19	12	62
SsuXTH20	11.85	11.84	0	1	0.9843	34	14	12	60
SsuXTH21	0.31	0.29	0	1	0.9993	22	12	20	54
SsuXTH22	0.05	0.05	0	0	0.0207	6	6	6	18
SsuXTH23	2.44	0.47	0	0	0.0599	39	23	16	78
SsuXTH24	22.91	22.03	1	1	0.928	32	19	21	72
SsuXTH25	18.76	18.58	1	1	0.9929	25	18	17	60
SsuXTH26	19.67	9.05	0	1	0.9534	29	13	18	60
SsuXTH27	22.46	22.46	1	1	0.7837	27	15	13	55
SsuXTH28	22.39	22.2	1	1	0.9789	27	18	12	57
SsuXTH29	20.39	18.23	1	1	0.7891	27	21	14	62
SsuXTH30	22.57	22.52	1	1	0.8547	35	24	22	81
SsuXTH31	5.82	4.43	0	1	0.932	33	12	19	64
SsuXTH32	0.04	0.03	0	1	0.9994	29	15	16	60
SsuXTH33	22.87	22.59	1	0	0.3753	25	16	10	51
SsuXTH34	17.65	17.58	1	1	0.7539	16	19	18	53
The ExpAA>18 indicates that it is transmembrane protein or signal peptide; The first 60 amino acids of the protein are more than a few, indicating that the predicted transmembrane helical domains in the N-terminal may be a signal peptide.
