# Supplementary material for: The XTH Gene Family in Schima superba: Genome-Wide Identification, Expression Profiles, and Functional Interaction Network Analysis
Source: Front Plant Sci. 2022 Jun 16;13:911761. doi: 10.3389/fpls.2022.911761 (PMC9243642; doi:10.3389/fpls.2022.911761)
Supplement: Supplementary file 1 [file Data_Sheet_1.ZIP › Supplementary/Supplementary Table 8.xlsx]

## Sheet: Sheet1
Supplementary Table 8 Prediction of secondary structure of SsuXTH proteins
Protein Name	Alpha helix（Hh）	Extended strand（Ee）	Beta turn（Tt）	Random coil（Cc）
SsuXTH01	47（16.21%）	89（30.69%）	13（4.48%）	141（48.62%）
SsuXTH02	45（18.00%）	53（21.20%）	15（6.00%）	137（54.80%）
SsuXTH03	40（13.75%）	90（30.93%）	18（6.19%）	143（49.14%）
SsuXTH04	70（20.41%）	85（24.78%）	24（7.00%）	164（47.81%）
SsuXTH05	47（14.97%）	96（30.57%）	17（5.41%）	154（49.04%）
SsuXTH06	43（12.99%）	102（30.82%）	13（3.93%）	173（52.27%）
SsuXTH07	44（14.72%）	88（29.43%）	17（5.69%）	150（50.17%）
SsuXTH08	52（17.63%）	85（28.81%）	16（5.42%）	142（48.14%）
SsuXTH09	22（8.03%）	89（32.48%）	15（5.47%）	148（54.01%）
SsuXTH10	37（12.54%）	84（28.47%）	19（6.44%）	155（52.54%）
SsuXTH11	38（12.97%）	95（32.42%）	16（5.46%）	144（49.15%）
SsuXTH12	31（10.54%）	86（29.25%）	14（4.76%）	163（55.44%）
SsuXTH13	37（19.27%）	34（17.71%）	11（5.73%）	110（57.29%）
SsuXTH14	43（14.38%）	85（28.43%）	17（5.69%）	154（51.51%）
SsuXTH15	45（15.46%）	90（30.93%）	16（5.50%）	140（48.11%）
SsuXTH16	52（17.16%）	89（29.37%）	19（6.27%）	143（47.19%）
SsuXTH17	41（13.90%）	94（31.86%）	19（6.44%）	141（47.80%）
SsuXTH18	42（22.95%）	39（21.31%）	13（7.10%）	89（48.63%）
SsuXTH19	46（17.62%）	75（28.74%）	13（4.98%）	127（48.66%）
SsuXTH20	27（9.78%）	92（33.33%）	15（5.43%）	142（51.45%）
SsuXTH21	30（10.27%）	89（30.48%）	20（6.85%）	153（52.40%）
SsuXTH22	17（12.32%）	43（31.16%）	7（5.07%）	71（51.45%）
SsuXTH23	45（12.26%）	107（29.16%）	16（4.36%）	199（54.22%）
SsuXTH24	75（21.25%）	87（24.65%）	23（6.52%）	168（47.59%）
SsuXTH25	54（18.56%）	85（29.21%）	17（5.84%）	135（46.39%）
SsuXTH26	45（13.64%）	95（28.79%）	25（7.58%）	165（50.00%）
SsuXTH27	41（13.67%）	98（32.67%）	19（6.33%）	142（47.33%）
SsuXTH28	45（15.57%）	89（30.80%）	13（4.50%）	142（49.13%）
SsuXTH29	48（16.16%）	82（27.61%）	15（5.05%）	152（51.18%）
SsuXTH30	64（17.68%）	98（27.07%）	26（7.18%）	174（48.07%）
SsuXTH31	46（13.94%）	95（28.79%）	23（6.97%）	166（50.30%）
SsuXTH32	31（10.65%）	91（31.27%）	13（4.47%）	156（53.61%）
SsuXTH33	49（16.33%）	91（30.33%）	18（6.00%）	142（47.33%）
SsuXTH34	40（13.61%）	92（31.29%）	16（5.44%）	146（49.66%）
